# Supplementary material for: (E)-1-(4-Amino­phen­yl)-3-(2,4,5-trimeth­oxy­phen­yl)prop-2-en-1-one
Source: Acta Crystallogr Sect E Struct Rep Online. 2010 Jul 10;66(Pt 8):o1973–4. doi: 10.1107/S1600536810026346 (PMC3007376; doi:10.1107/S1600536810026346)
Supplement: Supplementary file 2 [file e-66-o1973-Isup2.hkl]

# 
# h,k,l, Fc-squared, Fo-squared, sigma(Fo-squared) and status flag 
# 
data_I
_shelx_title ' 4am245_0m in C2/c (100K)' 
_shelx_refln_list_code          4 
_shelx_F_calc_maximum      378.24 
_exptl_crystal_F_000      1328.00 
_reflns_d_resolution_high  0.7108 
 
loop_ 
 _symmetry_equiv_pos_as_xyz 
 'x, y, z' 
 '-x, y, -z+1/2' 
 'x+1/2, y+1/2, z' 
 '-x+1/2, y+1/2, -z+1/2' 
 '-x, -y, -z' 
 'x, -y, z-1/2' 
 '-x+1/2, -y+1/2, -z' 
 'x+1/2, -y+1/2, z-1/2' 
 
_cell_length_a    13.6117 
_cell_length_b    10.3540 
_cell_length_c    22.3920 
_cell_angle_alpha  90.000 
_cell_angle_beta  100.879 
_cell_angle_gamma  90.000 
 
_shelx_F_squared_multiplier     1.000 
 
loop_ 
 _refln_index_h 
 _refln_index_k 
 _refln_index_l 
 _refln_F_squared_calc 
 _refln_F_squared_meas 
 _refln_F_squared_sigma 
 _refln_observed_status 
   2   0   0    28363.75    28580.74    454.99 o 
   4   0   0     1001.02      792.90     15.89 o 
   6   0   0    16040.33    19126.89    238.64 o 
   8   0   0    21792.58    25147.79    222.57 o 
  10   0   0      921.23     1068.19     17.16 o 
  12   0   0       23.07        3.22      4.60 o 
  14   0   0      184.62      228.33     24.66 o 
  16   0   0      498.78      468.71     51.37 o 
  18   0   0      750.53      838.03     68.47 o 
   1   1   0      769.48      687.40      8.38 o 
   3   1   0    16467.67    17319.10    116.08 o 
   5   1   0     4704.49     5088.76     38.66 o 
   7   1   0     3747.12     4276.35     32.72 o 
   9   1   0      273.12      298.60      7.35 o 
  11   1   0       11.58       15.24      5.89 o 
  13   1   0       72.54       64.86      7.11 o 
  15   1   0       10.51       13.64      6.43 o 
  17   1   0      152.29      149.96     24.78 o 
   0   2   0     2922.95     3102.37     43.61 o 
   2   2   0      369.12      381.97      7.10 o 
   4   2   0     6076.15     6281.02     45.77 o 
   6   2   0       76.78       85.63      7.02 o 
   8   2   0       21.73       69.87      6.35 o 
  10   2   0       92.06       58.18      9.47 o 
  12   2   0      289.33      280.51     17.18 o 
  14   2   0     1148.26     1008.48     26.31 o 
  16   2   0        0.34       12.17      9.50 o 
  18   2   0      602.60      718.05     62.63 o 
   1   3   0    27427.96    27351.06    257.84 o 
   3   3   0      560.20      629.04      8.19 o 
   5   3   0      133.66      113.48      4.59 o 
   7   3   0       30.75       19.72      3.11 o 
   9   3   0      638.32      660.46     20.56 o 
  11   3   0     1164.51     1106.91     29.77 o 
  13   3   0      562.63      582.55     28.54 o 
  15   3   0      153.99      148.09     12.28 o 
  17   3   0        0.79       29.71     10.51 o 
   0   4   0      136.70      106.01      9.84 o 
   2   4   0      118.53       93.44      5.54 o 
   4   4   0       80.06      120.37      5.15 o 
   6   4   0      587.89      583.69      9.19 o 
   8   4   0      102.33       98.40      6.21 o 
  10   4   0      443.66      437.02     18.33 o 
  12   4   0      669.22      671.42     29.75 o 
  14   4   0       72.00       85.58     11.04 o 
  16   4   0       82.47      133.19     31.22 o 
  18   4   0       12.42       13.31     49.74 o 
   1   5   0      886.70      993.60     17.19 o 
   3   5   0     2283.49     2464.97     28.51 o 
   5   5   0      428.10      446.02      8.99 o 
   7   5   0       49.19       59.27      4.27 o 
   9   5   0      548.51      523.66     20.35 o 
  11   5   0      112.74      107.38     15.36 o 
  13   5   0      176.39      206.51     27.51 o 
  15   5   0       55.65       85.86     22.60 o 
  17   5   0      170.26      363.49     56.18 o 
   0   6   0      639.24      673.94     16.56 o 
   2   6   0     1783.53     1974.84     35.90 o 
   4   6   0      822.02      918.87     14.75 o 
   6   6   0      401.37      406.92      9.40 o 
   8   6   0     1288.23     1265.11     26.18 o 
  10   6   0    19980.25    19036.60    266.94 o 
  12   6   0     2187.98     2053.42     73.03 o 
  14   6   0     1288.05     1264.76     34.94 o 
  16   6   0      169.30      199.41     30.08 o 
   1   7   0       17.74       42.43      6.25 o 
   3   7   0     1950.20     2164.78     29.55 o 
   5   7   0       11.34        6.36      6.01 o 
   7   7   0        0.53       -4.24     10.94 o 
   9   7   0      467.72      446.76     26.60 o 
  11   7   0     1683.84     1711.01     65.90 o 
  13   7   0      467.31      493.15     22.82 o 
  15   7   0      122.07      138.81     27.16 o 
   0   8   0     2048.84     2016.56     53.92 o 
   2   8   0        5.11        3.31      7.31 o 
   4   8   0      512.41      543.15     15.79 o 
   6   8   0      128.29      143.01     11.69 o 
   8   8   0        1.06       18.54     11.64 o 
  10   8   0       70.63       73.97     21.43 o 
  12   8   0      210.44      271.70     32.17 o 
  14   8   0       78.58      113.34     24.35 o 
   1   9   0      467.20      451.64     16.77 o 
   3   9   0        3.25       12.85      8.84 o 
   5   9   0      199.80      178.41     14.02 o 
   7   9   0       12.66        8.56     10.14 o 
   9   9   0       63.37       58.80      8.43 o 
  11   9   0      551.06      542.04     32.13 o 
  13   9   0      271.88      290.67     35.17 o 
   0  10   0       76.81       77.00     25.92 o 
   2  10   0      394.08      384.40     16.63 o 
   4  10   0       17.09       17.41      9.79 o 
   6  10   0       62.71       42.42     14.45 o 
   8  10   0       67.99       41.47     13.27 o 
  10  10   0       29.75       41.52     23.50 o 
  12  10   0      167.11      245.27     42.04 o 
   1  11   0      238.64      210.84     14.42 o 
   3  11   0      236.67      218.29     18.14 o 
   5  11   0        1.85       -4.47     14.77 o 
   7  11   0      306.96      268.85     44.29 o 
   9  11   0       90.28      107.56     15.85 o 
  11  11   0      439.76      556.93     48.22 o 
   0  12   0     5341.85     5055.46     96.32 o 
   2  12   0      873.37      775.38     31.23 o 
   4  12   0      675.99      676.61     34.24 o 
   6  12   0       68.41       65.66     21.94 o 
   8  12   0      121.65      113.75     19.35 o 
  10  12   0        0.01       -6.35     40.67 o 
   1  13   0      903.19      869.17     35.35 o 
   3  13   0        3.47       -7.31     15.28 o 
   5  13   0      115.21      125.17     23.68 o 
   7  13   0      139.02      166.18     24.27 o 
   0  14   0       21.38       41.02     22.70 o 
   2  14   0        7.31       31.36     17.89 o 
   4  14   0       21.47        6.20     20.23 o 
 -17   1   1      115.85      159.85     25.27 o 
 -15   1   1      445.99      438.69     21.05 o 
 -13   1   1     3265.94     2898.50     38.41 o 
 -11   1   1        5.18       37.01      6.80 o 
  -9   1   1     1336.38     1391.57     19.74 o 
  -7   1   1     2541.17     2754.38     26.29 o 
  -5   1   1        4.75       -1.35      3.36 o 
  -3   1   1     8670.48     9184.40    100.86 o 
  -1   1   1     1213.20     1205.69     12.82 o 
   1   1   1      357.50      289.83      4.62 o 
   3   1   1    12188.44    12227.38     87.81 o 
   5   1   1        0.00        1.69      2.36 o 
   7   1   1      903.64      888.27     11.20 o 
   9   1   1        6.29        3.08      2.80 o 
  11   1   1      225.22      243.01      7.59 o 
  13   1   1       92.53       56.72      7.96 o 
  15   1   1      239.24      225.36     14.94 o 
  17   1   1     1323.05     1311.54     59.12 o 
 -18   2   1       29.64       65.37     16.92 o 
 -16   2   1       77.42       70.44     10.29 o 
 -14   2   1      361.17      360.93     18.09 o 
 -12   2   1      138.16      123.13     13.09 o 
 -10   2   1      256.14      303.48     11.57 o 
  -8   2   1     1240.95     1399.99     19.88 o 
  -6   2   1     5787.81     5414.78     51.24 o 
  -4   2   1      361.76      351.23      8.82 o 
  -2   2   1     1663.96     1886.84     17.54 o 
   0   2   1     8922.06     9406.49     83.56 o 
   2   2   1     3187.26     3080.69     27.23 o 
   4   2   1      218.01      207.84      5.50 o 
   6   2   1      603.66      765.83     12.58 o 
   8   2   1      654.64      654.31     11.20 o 
  10   2   1      313.89      310.45     15.97 o 
  12   2   1     1486.07     1246.65     27.10 o 
  14   2   1       26.62       27.73      9.29 o 
  16   2   1       19.95       38.58     10.98 o 
  18   2   1       12.33       83.60     19.29 o 
 -17   3   1       15.29       24.54     10.19 o 
 -15   3   1       20.36       24.67      9.99 o 
 -13   3   1       95.65      138.35     17.12 o 
 -11   3   1      710.18      770.16     29.35 o 
  -9   3   1      823.78      773.53     21.01 o 
  -7   3   1      252.09      240.63      8.25 o 
  -5   3   1      901.39      954.74     14.43 o 
  -3   3   1     5831.22     6066.07     47.20 o 
  -1   3   1     4661.82     4985.34     42.00 o 
   1   3   1        0.01       -7.41      3.71 o 
   3   3   1      458.47      423.94      7.17 o 
   5   3   1      759.28      779.63     10.81 o 
   7   3   1     2485.06     2707.72     27.73 o 
   9   3   1     1227.74     1243.96     31.60 o 
  11   3   1      102.18      112.87     14.75 o 
  13   3   1      113.22       90.62     11.49 o 
  15   3   1      275.67      254.55     34.14 o 
  17   3   1       64.36       70.46     12.27 o 
 -18   4   1       49.57       95.20     33.26 o 
 -16   4   1        0.13       50.52     18.81 o 
 -14   4   1      590.61      580.95     30.22 o 
 -12   4   1        1.40       -9.81     13.69 o 
 -10   4   1     1402.45     1274.22     28.86 o 
  -8   4   1      177.55      222.15      7.35 o 
  -6   4   1     8279.14     8204.59     61.73 o 
  -4   4   1     2992.30     3386.76     30.19 o 
  -2   4   1     1930.27     2085.97     23.83 o 
   0   4   1      637.07      630.78      9.88 o 
   2   4   1      365.94      372.51      9.37 o 
   4   4   1      389.70      338.83      7.07 o 
   6   4   1       56.34       89.36      4.60 o 
   8   4   1      409.02      359.18     10.39 o 
  10   4   1      361.43      350.01     21.11 o 
  12   4   1      360.13      371.33     13.76 o 
  14   4   1       26.55       38.50      8.60 o 
  16   4   1      645.59      831.64     51.03 o 
 -17   5   1       20.95       63.24     55.26 o 
 -15   5   1     1572.45     1571.91     67.31 o 
 -13   5   1        7.60        3.75     14.45 o 
 -11   5   1     2791.02     2766.30     62.10 o 
  -9   5   1      255.00      270.31     12.26 o 
  -7   5   1     4514.03     4143.98     41.93 o 
  -5   5   1     4093.55     4298.73     37.92 o 
  -3   5   1     9530.00    10550.52     85.40 o 
  -1   5   1      165.74      164.04      6.90 o 
   1   5   1      799.58      731.72     21.59 o 
   3   5   1     8216.65     8529.53     73.16 o 
   5   5   1     3465.51     3792.10     34.48 o 
   7   5   1      927.80      896.99     13.39 o 
   9   5   1      171.03      175.03     17.79 o 
  11   5   1     5672.84     5319.33     77.20 o 
  13   5   1      419.84      378.26     18.54 o 
  15   5   1       97.16       95.61     25.00 o 
  17   5   1      288.69      369.88     39.61 o 
 -16   6   1      394.71      444.06     51.37 o 
 -14   6   1       33.12       59.50     18.02 o 
 -12   6   1       18.92       48.89     39.55 o 
 -10   6   1      441.98      405.68     33.14 o 
  -8   6   1       20.01       29.72     15.15 o 
  -6   6   1      146.76      122.59      5.67 o 
  -4   6   1      335.92      358.59     10.32 o 
  -2   6   1      275.30      268.46      9.47 o 
   0   6   1     5817.07     5764.94     48.54 o 
   2   6   1     3126.90     3251.31     37.26 o 
   4   6   1      590.25      673.34     14.86 o 
   6   6   1      112.63      144.27      7.22 o 
   8   6   1     8491.27     8218.90     90.47 o 
  10   6   1       27.64       31.91     17.34 o 
  12   6   1     1726.67     1615.39     39.04 o 
  14   6   1       64.27       91.32     24.54 o 
  16   6   1      221.68      290.56     35.34 o 
 -15   7   1       42.24       81.27     22.36 o 
 -13   7   1        1.05       -0.32     26.41 o 
 -11   7   1      251.99      269.12     28.50 o 
  -9   7   1      233.84      241.57     20.93 o 
  -7   7   1      549.67      573.02     15.88 o 
  -5   7   1      854.76      832.71     17.87 o 
  -3   7   1     1501.49     1542.00     25.72 o 
  -1   7   1      320.77      334.28     10.68 o 
   1   7   1       14.79       21.29      5.41 o 
   3   7   1      365.08      367.83     11.44 o 
   5   7   1     1192.02     1127.96     20.86 o 
   7   7   1     1753.98     1730.03     36.24 o 
   9   7   1     3974.28     3896.51     60.17 o 
  11   7   1      503.16      482.61     23.01 o 
  13   7   1      484.28      449.02     39.43 o 
  15   7   1        1.16       -4.50     38.65 o 
 -14   8   1        0.34       21.69     18.27 o 
 -12   8   1       74.58       67.45     27.49 o 
 -10   8   1     1287.10     1252.36     44.15 o 
  -8   8   1        3.31        2.23      7.30 o 
  -6   8   1       12.22       17.21      8.14 o 
  -4   8   1      282.98      261.59     13.59 o 
  -2   8   1       45.08       41.08      8.48 o 
   0   8   1      387.21      359.10     16.22 o 
   2   8   1      541.14      576.69     17.23 o 
   4   8   1     1041.97     1119.74     19.84 o 
   6   8   1       65.16       72.77     10.05 o 
   8   8   1       99.99      101.08     10.00 o 
  10   8   1      196.86      189.08     15.25 o 
  12   8   1       56.93       88.52     23.20 o 
  14   8   1       16.20       74.85     21.85 o 
 -13   9   1      352.75      383.67     65.97 o 
 -11   9   1      221.18      230.90     52.47 o 
  -9   9   1      397.61      366.68     26.01 o 
  -7   9   1       17.90       35.81     10.10 o 
  -5   9   1      586.96      581.74     21.13 o 
  -3   9   1     1356.39     1268.59     53.40 o 
  -1   9   1        0.29       -5.67      8.25 o 
   1   9   1      857.92      791.35     20.95 o 
   3   9   1       20.95       16.24      8.13 o 
   5   9   1       78.18       72.09     10.65 o 
   7   9   1       13.16        8.63      8.01 o 
   9   9   1       29.55       35.64      8.78 o 
  11   9   1       84.63       64.73     22.34 o 
  13   9   1       13.39       31.63     47.03 o 
 -12  10   1      132.56      244.51     33.80 o 
 -10  10   1      107.01       92.15     27.66 o 
  -8  10   1        4.11        2.38     11.25 o 
  -6  10   1        4.40       19.25     14.68 o 
  -4  10   1      149.19      138.50     15.33 o 
  -2  10   1       75.31       80.20     10.44 o 
   0  10   1       24.38        7.40      9.74 o 
   2  10   1     1995.70     1919.28     37.28 o 
   4  10   1        1.54       -0.65      8.55 o 
   6  10   1       19.05        7.21     15.21 o 
   8  10   1        0.90       -7.13     12.15 o 
  10  10   1      302.56      290.27     38.80 o 
  12  10   1      412.31      509.57     40.98 o 
 -11  11   1      164.79      199.59     38.01 o 
  -9  11   1       11.82       11.56     14.62 o 
  -7  11   1      434.93      403.82     61.64 o 
  -5  11   1      649.90      619.92     36.68 o 
  -3  11   1      991.01      934.11     28.04 o 
  -1  11   1      126.10      127.18     12.26 o 
   1  11   1      354.82      361.10     16.93 o 
   3  11   1     1505.02     1466.92     34.85 o 
   5  11   1      510.67      495.81     34.40 o 
   7  11   1      411.17      400.21     30.64 o 
   9  11   1       51.86       31.83     14.10 o 
  11  11   1        0.71      -23.26     22.96 o 
 -10  12   1      591.66      686.31     83.57 o 
  -8  12   1      278.42      285.27     25.17 o 
  -6  12   1      190.34      215.26     26.80 o 
  -4  12   1      516.42      500.67     30.34 o 
  -2  12   1     1354.49     1330.07     40.35 o 
   0  12   1       32.55       22.92     10.69 o 
   2  12   1      174.20      222.26     25.23 o 
   4  12   1      263.37      219.66     23.02 o 
   6  12   1       13.46       34.82     17.92 o 
   8  12   1       57.51       39.05     16.75 o 
  10  12   1       24.66        4.54     42.59 o 
  -7  13   1       16.80       36.51     23.92 o 
  -5  13   1       44.36       23.06     28.28 o 
  -3  13   1       34.37       38.13     17.70 o 
  -1  13   1     1419.63     1351.94     42.76 o 
   1  13   1      415.14      391.33     31.67 o 
   3  13   1      292.82      337.36     28.21 o 
   5  13   1        8.89       22.67     19.45 o 
   7  13   1      315.38      319.16     29.48 o 
  -4  14   1        1.00        4.66     22.25 o 
  -2  14   1       39.50       55.04     38.48 o 
   0  14   1      176.38      193.26     24.92 o 
   2  14   1       16.84       13.99     17.39 o 
   4  14   1        0.01       -0.33     45.48 o 
 -18   0   2      731.78      893.61     70.49 o 
 -16   0   2        8.00       12.13     19.28 o 
 -14   0   2       50.39       74.85     17.40 o 
 -12   0   2      371.02      271.90     18.58 o 
 -10   0   2      410.34      285.68     11.21 o 
  -8   0   2     1571.76     1584.25     30.97 o 
  -6   0   2     6570.67     6429.01     89.48 o 
  -4   0   2    40860.40    41309.83    520.09 o 
  -2   0   2     5805.12     6456.73     74.04 o 
   0   0   2    10856.60    10503.12    161.45 o 
   2   0   2     4793.72     4828.14     53.68 o 
   4   0   2     1636.01     1487.41     25.29 o 
   6   0   2     5595.79     6191.64     72.84 o 
   8   0   2     1007.86     1130.42     18.97 o 
  10   0   2       38.02       18.48      4.28 o 
  12   0   2      884.98      630.23     18.66 o 
  14   0   2     1435.48     1244.68     35.92 o 
  16   0   2        3.89       27.50     16.50 o 
  18   0   2     2508.22     3007.24    137.00 o 
 -17   1   2      104.01       89.50     20.26 o 
 -15   1   2      467.20      360.58     17.14 o 
 -13   1   2     1945.36     1678.33     28.80 o 
 -11   1   2       39.89       32.00      6.41 o 
  -9   1   2      138.76       94.82      6.44 o 
  -7   1   2    20771.71    22166.46    169.58 o 
  -5   1   2     1490.72     1594.80     17.05 o 
  -3   1   2     3768.45     3690.30     68.76 o 
  -1   1   2     4809.19     4788.60     39.43 o 
   1   1   2    25234.16    25515.07    209.43 o 
   3   1   2      176.83      127.13      4.08 o 
   5   1   2     5980.40     6669.67     54.82 o 
   7   1   2        1.05        4.42      2.20 o 
   9   1   2      205.24      267.18      6.54 o 
  11   1   2      891.44      676.31     13.61 o 
  13   1   2     2189.38     1759.72     39.57 o 
  15   1   2      116.09      117.64     13.54 o 
  17   1   2      614.89      693.63     43.05 o 
 -18   2   2        6.87       65.24     16.17 o 
 -16   2   2        4.45       22.33      8.51 o 
 -14   2   2       27.14       38.06     12.28 o 
 -12   2   2      993.55      926.27     24.44 o 
 -10   2   2     3109.61     3191.97     36.93 o 
  -8   2   2      902.34      842.86     14.47 o 
  -6   2   2     1847.03     2168.01     24.01 o 
  -4   2   2     2237.06     2289.26     23.96 o 
  -2   2   2    15403.88    15918.14    107.41 o 
   0   2   2     4114.13     4572.19     35.08 o 
   2   2   2    22411.52    22805.95    153.88 o 
   4   2   2    12379.63    12934.50     94.90 o 
   6   2   2      592.09      554.58      8.60 o 
   8   2   2      367.40      429.42     10.10 o 
  10   2   2      573.90      477.58      9.98 o 
  12   2   2      264.68      260.29     14.01 o 
  14   2   2      122.06      127.84     10.79 o 
  16   2   2        1.01       23.57     13.22 o 
  18   2   2       60.75      166.44     27.01 o 
 -17   3   2      129.85      139.49     20.36 o 
 -15   3   2        6.16       16.28     12.59 o 
 -13   3   2        5.23       10.27     10.53 o 
 -11   3   2      641.74      610.00     19.04 o 
  -9   3   2      939.32      928.89     20.28 o 
  -7   3   2      461.38      490.01     10.19 o 
  -5   3   2     2748.81     2985.52     33.83 o 
  -3   3   2     1517.43     1302.29     13.97 o 
  -1   3   2     1074.32     1190.30     13.25 o 
   1   3   2       49.73       40.35      3.20 o 
   3   3   2       35.61       58.17      3.64 o 
   5   3   2      801.35      744.22     11.05 o 
   7   3   2       33.85       48.56      4.07 o 
   9   3   2      338.14      346.62      7.71 o 
  11   3   2      707.59      680.87     19.06 o 
  13   3   2        6.37       11.58      7.95 o 
  15   3   2       24.22       62.24     14.00 o 
  17   3   2      116.97      148.08     29.17 o 
 -18   4   2      449.36      509.48     43.47 o 
 -16   4   2       12.45       19.02     14.54 o 
 -14   4   2      871.42      810.48     35.32 o 
 -12   4   2       22.05       28.01     17.88 o 
 -10   4   2     5954.38     5588.96     68.24 o 
  -8   4   2     1992.54     1803.74     23.83 o 
  -6   4   2     3118.15     3060.78     34.70 o 
  -4   4   2      454.66      518.48     12.44 o 
  -2   4   2     4352.73     4394.28     36.82 o 
   0   4   2     1943.40     1887.08     20.06 o 
   2   4   2     1161.71     1232.78     16.89 o 
   4   4   2      447.57      438.33      8.56 o 
   6   4   2      281.28      251.17      7.19 o 
   8   4   2     1516.02     1481.72     21.21 o 
  10   4   2       28.53       13.94      6.63 o 
  12   4   2      113.25      107.24     10.15 o 
  14   4   2        3.67       11.93      7.91 o 
  16   4   2       19.99       94.26     32.95 o 
 -17   5   2      211.40      289.14     34.44 o 
 -15   5   2       93.49      107.65     24.46 o 
 -13   5   2       75.36       83.75     21.25 o 
 -11   5   2      287.49      354.31     22.27 o 
  -9   5   2      754.79      764.32     16.99 o 
  -7   5   2      488.91      519.59     11.60 o 
  -5   5   2      931.69      849.67     12.65 o 
  -3   5   2     7231.88     7782.29     93.38 o 
  -1   5   2     2837.68     3181.71     38.79 o 
   1   5   2      375.08      473.76     10.41 o 
   3   5   2    13776.79    14545.21    116.45 o 
   5   5   2      241.61      362.62      8.63 o 
   7   5   2      875.17      858.74     14.48 o 
   9   5   2     1415.98     1438.38     23.07 o 
  11   5   2      646.39      662.58     35.94 o 
  13   5   2      962.19      919.20     29.44 o 
  15   5   2      256.08      302.28     35.39 o 
 -16   6   2       26.76       73.43     58.09 o 
 -14   6   2       14.09       28.25     17.33 o 
 -12   6   2       84.26       62.72     19.59 o 
 -10   6   2      671.39      618.55     29.48 o 
  -8   6   2     2407.60     2287.84     41.44 o 
  -6   6   2     1782.65     1868.91     20.13 o 
  -4   6   2     3234.48     3467.83     35.79 o 
  -2   6   2      229.80      237.29      8.95 o 
   0   6   2      397.93      338.22      7.62 o 
   2   6   2     8034.30     7920.24     69.26 o 
   4   6   2       10.08       19.24      4.42 o 
   6   6   2      279.04      237.81      9.00 o 
   8   6   2    10520.19    10457.95    100.21 o 
  10   6   2     9917.89     9481.93    139.64 o 
  12   6   2      290.34      314.44     19.04 o 
  14   6   2        1.08       24.31     19.94 o 
  16   6   2     1292.82     1505.49    103.71 o 
 -15   7   2      154.44      233.26     32.62 o 
 -13   7   2      600.43      552.25     42.19 o 
 -11   7   2      413.53      408.24     27.26 o 
  -9   7   2      109.29       59.49     19.19 o 
  -7   7   2      639.83      666.43     15.52 o 
  -5   7   2     1383.30     1419.01     25.62 o 
  -3   7   2      872.23      867.30     17.70 o 
  -1   7   2      102.09      138.88      9.30 o 
   1   7   2     1605.47     1769.21     23.89 o 
   3   7   2     2729.49     2871.64     33.24 o 
   5   7   2        4.92       -3.10      5.78 o 
   7   7   2     1617.30     1535.45     28.81 o 
   9   7   2     1368.87     1334.88     21.93 o 
  11   7   2      145.43      116.04     15.17 o 
  13   7   2       23.76       42.24     21.95 o 
  15   7   2        5.63       56.49     19.40 o 
 -14   8   2       50.88       59.85     21.15 o 
 -12   8   2       25.86       51.62     16.26 o 
 -10   8   2      339.32      368.84     43.58 o 
  -8   8   2      677.07      667.87     16.19 o 
  -6   8   2       11.85       20.57      7.15 o 
  -4   8   2     1429.75     1496.67     25.34 o 
  -2   8   2      436.80      458.91     14.92 o 
   0   8   2       47.97       56.88      8.50 o 
   2   8   2      809.31      790.64     18.91 o 
   4   8   2      293.89      294.19     11.30 o 
   6   8   2        5.77       19.23      7.49 o 
   8   8   2        6.34       -3.44      7.14 o 
  10   8   2       26.78       19.70     11.45 o 
  12   8   2       76.65       81.38     35.07 o 
  14   8   2      389.68      427.59     72.67 o 
 -13   9   2       76.60      104.64     27.90 o 
 -11   9   2      736.78      728.09     36.75 o 
  -9   9   2      102.95       98.23     23.54 o 
  -7   9   2       53.60       46.44     15.18 o 
  -5   9   2      998.04      960.66     24.43 o 
  -3   9   2      295.28      302.15     16.28 o 
  -1   9   2       70.29       81.05     11.40 o 
   1   9   2     2355.43     2171.76     42.53 o 
   3   9   2        7.73        9.53      7.96 o 
   5   9   2      133.23      125.89     12.13 o 
   7   9   2      108.97      103.75     10.95 o 
   9   9   2      106.77       91.08     10.33 o 
  11   9   2      510.22      505.52     41.03 o 
  13   9   2       10.50       65.45     22.41 o 
 -12  10   2      287.40      374.67     40.99 o 
 -10  10   2       58.02       87.49     26.51 o 
  -8  10   2      304.11      294.87     20.20 o 
  -6  10   2      103.23       96.10     18.82 o 
  -4  10   2      276.38      264.21     21.51 o 
  -2  10   2      295.50      351.70     18.27 o 
   0  10   2     3038.48     2887.96     43.88 o 
   2  10   2       21.72       10.58      9.93 o 
   4  10   2       81.34       87.93     13.00 o 
   6  10   2     1392.45     1319.72     38.82 o 
   8  10   2       15.80        2.09     19.05 o 
  10  10   2      183.06      174.51     14.07 o 
  12  10   2      155.32      257.97     91.54 o 
 -11  11   2        9.43      -45.53     22.77 o 
  -9  11   2        8.18       -4.42     13.89 o 
  -7  11   2      254.13      200.25     26.53 o 
  -5  11   2      189.90      196.39     24.72 o 
  -3  11   2      407.41      354.04     19.53 o 
  -1  11   2      147.52      138.26     12.84 o 
   1  11   2       60.16       29.61     10.02 o 
   3  11   2      410.05      379.41     21.67 o 
   5  11   2        6.15       18.62     20.07 o 
   7  11   2      396.96      353.60     29.26 o 
   9  11   2      231.44      265.73     23.27 o 
  11  11   2       89.27       44.13     45.49 o 
 -10  12   2        8.40       18.66     40.61 o 
  -8  12   2      476.16      448.93     29.63 o 
  -6  12   2        7.78        4.72     17.82 o 
  -4  12   2      210.62      197.72     22.62 o 
  -2  12   2     1399.50     1376.65     41.07 o 
   0  12   2     1381.37     1340.66     51.24 o 
   2  12   2       83.69       66.41     17.65 o 
   4  12   2       48.58       38.29     17.20 o 
   6  12   2      387.89      322.26     31.07 o 
   8  12   2      518.17      562.82     35.17 o 
  10  12   2      398.26      507.55     39.88 o 
  -7  13   2      591.92      681.47     38.97 o 
  -5  13   2       24.13       61.77     31.15 o 
  -3  13   2        5.64       16.77     15.70 o 
  -1  13   2       47.86       24.95     14.97 o 
   1  13   2      225.39      251.08     25.95 o 
   3  13   2      144.37      136.39     22.44 o 
   5  13   2      517.59      581.70     56.34 o 
   7  13   2        0.51        0.60     28.68 o 
  -4  14   2       42.07       25.56     20.38 o 
  -2  14   2       94.40      108.35     22.06 o 
   0  14   2       56.34       76.13     23.82 o 
   2  14   2        0.41       -8.84     15.66 o 
   4  14   2        4.25       -1.19     20.14 o 
 -19   1   3       12.96       26.80     22.98 o 
 -17   1   3      224.74      239.03     29.18 o 
 -15   1   3      468.99      463.97     18.14 o 
 -13   1   3        6.60       -4.24      4.95 o 
 -11   1   3     3318.22     3222.75     40.93 o 
  -9   1   3     1025.93      971.55     14.83 o 
  -7   1   3      775.80      807.20     12.41 o 
  -5   1   3      254.69      307.11      6.84 o 
  -3   1   3     1828.52     1912.59     19.85 o 
  -1   1   3    21867.63    21919.97    156.59 o 
   1   1   3      147.28       71.18      3.04 o 
   3   1   3        1.09       -2.00      2.62 o 
   5   1   3    10657.42    11795.00     86.39 o 
   7   1   3     2580.39     3218.44     27.52 o 
   9   1   3        0.57       -5.89      2.95 o 
  11   1   3      129.90       82.24      9.32 o 
  13   1   3     2503.38     2149.63     31.40 o 
  15   1   3        4.93       14.55      9.70 o 
  17   1   3       66.30      146.19     24.97 o 
 -18   2   3        1.94       56.02     17.09 o 
 -16   2   3       39.82       36.44     13.24 o 
 -14   2   3       44.40       60.08     11.95 o 
 -12   2   3       38.29       33.97      8.79 o 
 -10   2   3       49.03       41.52      5.58 o 
  -8   2   3     2152.45     2496.82     27.53 o 
  -6   2   3     2588.12     2385.20     35.65 o 
  -4   2   3     1918.48     1920.29     22.49 o 
  -2   2   3    11980.46    13224.95    118.37 o 
   0   2   3    32571.43    32875.82    228.01 o 
   2   2   3       53.16       50.17      3.07 o 
   4   2   3    15115.58    15538.32    107.30 o 
   6   2   3       23.87       53.65      3.33 o 
   8   2   3       48.44       24.53      3.24 o 
  10   2   3      865.45      701.51     15.87 o 
  12   2   3      780.09      706.31     18.79 o 
  14   2   3       37.35       30.00      8.38 o 
  16   2   3      205.56      265.82     20.10 o 
  18   2   3      217.53      304.83     64.65 o 
 -17   3   3       81.34       85.72     10.83 o 
 -15   3   3      116.36      137.58     18.73 o 
 -13   3   3     2856.51     2629.90     44.85 o 
 -11   3   3      351.98      346.11     15.40 o 
  -9   3   3      275.11      251.41     11.00 o 
  -7   3   3       92.54      130.06      5.52 o 
  -5   3   3     1236.18      984.23     15.01 o 
  -3   3   3     6178.18     5910.87     41.95 o 
  -1   3   3    16392.33    16858.33    121.14 o 
   1   3   3     1693.41     1527.41     15.81 o 
   3   3   3      762.44      930.66     11.08 o 
   5   3   3        8.93       12.63      2.43 o 
   7   3   3     3253.16     3576.25     38.93 o 
   9   3   3     4838.35     4812.05     50.74 o 
  11   3   3       48.11       47.49      9.29 o 
  13   3   3      128.95      133.54     12.19 o 
  15   3   3       16.71       43.40     14.24 o 
  17   3   3      166.58      193.18     19.00 o 
 -18   4   3      545.92      619.46     65.75 o 
 -16   4   3      383.83      403.31     38.27 o 
 -14   4   3       51.88       44.51     12.94 o 
 -12   4   3     1461.59     1300.04     31.66 o 
 -10   4   3    24549.59    23578.41    207.60 o 
  -8   4   3       53.98       31.21      4.45 o 
  -6   4   3      732.17      646.81     12.54 o 
  -4   4   3     2739.68     3177.01     30.79 o 
  -2   4   3    10928.03    11248.65     80.08 o 
   0   4   3        2.24       -1.22      2.78 o 
   2   4   3     1673.78     1631.22     17.52 o 
   4   4   3      674.17      735.78     14.05 o 
   6   4   3       40.10       24.39      3.52 o 
   8   4   3      655.98      593.07     12.75 o 
  10   4   3       44.20       62.09      6.46 o 
  12   4   3      337.38      335.62     31.12 o 
  14   4   3     2094.88     1989.55     60.11 o 
  16   4   3       42.38       82.09     29.04 o 
 -17   5   3        6.67       32.83     17.78 o 
 -15   5   3      214.62      246.09     36.24 o 
 -13   5   3      157.34      202.60     40.10 o 
 -11   5   3       62.40       81.84      9.26 o 
  -9   5   3     1061.60     1019.26     20.86 o 
  -7   5   3     1972.03     1921.88     27.02 o 
  -5   5   3        2.72        3.66      3.29 o 
  -3   5   3     4709.25     4843.35     39.83 o 
  -1   5   3      348.89      291.32      7.86 o 
   1   5   3      196.58      247.49      7.70 o 
   3   5   3     1045.70     1009.67     13.56 o 
   5   5   3       87.88      104.56      5.24 o 
   7   5   3      115.19       88.02      5.66 o 
   9   5   3     3384.00     3324.80     38.63 o 
  11   5   3      159.39      156.44     12.03 o 
  13   5   3       73.76       65.54     12.15 o 
  15   5   3      605.25      625.01     44.54 o 
  17   5   3      395.47      543.21     51.12 o 
 -16   6   3        0.96        1.93     27.30 o 
 -14   6   3       13.33       17.68     17.51 o 
 -12   6   3     1362.36     1358.97     44.20 o 
 -10   6   3      648.21      658.61     31.91 o 
  -8   6   3      101.65      116.13     12.75 o 
  -6   6   3      378.44      380.83      8.92 o 
  -4   6   3     1619.07     1766.40     19.01 o 
  -2   6   3        4.35        7.93      3.24 o 
   0   6   3      662.04      708.41     11.53 o 
   2   6   3      213.75      165.80      7.53 o 
   4   6   3     1393.15     1622.14     22.09 o 
   6   6   3        5.89        0.92      5.12 o 
   8   6   3      179.77      190.43     14.02 o 
  10   6   3        0.02       -6.34      8.95 o 
  12   6   3       74.76       67.11     13.28 o 
  14   6   3        9.05       28.88     35.82 o 
  16   6   3       88.93      171.71     52.88 o 
 -15   7   3       76.17      105.38     22.85 o 
 -13   7   3      422.44      503.74     43.10 o 
 -11   7   3       93.17       94.89     17.29 o 
  -9   7   3      299.93      249.47     21.47 o 
  -7   7   3      422.28      433.43     15.47 o 
  -5   7   3     1820.73     1985.18     24.69 o 
  -3   7   3      665.36      660.68     13.71 o 
  -1   7   3      585.42      654.29     12.01 o 
   1   7   3     1384.15     1451.63     20.38 o 
   3   7   3     1641.17     1658.65     23.68 o 
   5   7   3      754.90      678.42     14.97 o 
   7   7   3       35.46       42.57      8.51 o 
   9   7   3      209.57      202.58     16.04 o 
  11   7   3        1.02      -17.71     15.39 o 
  13   7   3       28.68       50.00     19.25 o 
  15   7   3       91.26      129.45     38.67 o 
 -14   8   3      476.84      424.53     39.82 o 
 -12   8   3     1262.86     1315.35     47.49 o 
 -10   8   3     1658.51     1644.45     70.36 o 
  -8   8   3      233.50      190.20     16.57 o 
  -6   8   3      144.21      146.11     10.63 o 
  -4   8   3      138.90      144.98      9.06 o 
  -2   8   3     1077.44     1098.28     34.25 o 
   0   8   3     2208.52     2026.33     33.09 o 
   2   8   3     3391.24     3299.26     43.49 o 
   4   8   3        5.61        0.78      6.08 o 
   6   8   3     1002.43     1051.06     23.25 o 
   8   8   3       92.50      121.23     10.94 o 
  10   8   3     2170.67     2102.59     38.22 o 
  12   8   3      255.30      278.53     34.07 o 
  14   8   3        0.32        8.07     40.72 o 
 -15   9   3       16.94       77.53     49.38 o 
 -13   9   3      113.50      134.75     22.12 o 
 -11   9   3     2092.50     2232.24    120.79 o 
  -9   9   3        1.31      -11.55     18.24 o 
  -7   9   3        0.00       16.62      8.82 o 
  -5   9   3       60.63       57.90     10.79 o 
  -3   9   3     1105.61     1070.07     27.06 o 
  -1   9   3      100.19       76.84     14.83 o 
   1   9   3       35.92       29.06     10.02 o 
   3   9   3        8.25       10.16      7.80 o 
   5   9   3       13.86        2.23      8.84 o 
   7   9   3      214.32      188.29     20.05 o 
   9   9   3      151.58      173.31     16.26 o 
  11   9   3       21.23       52.75     22.19 o 
  13   9   3       23.55       10.41     41.56 o 
 -12  10   3      817.98      805.42     54.22 o 
 -10  10   3       78.41       90.02     28.70 o 
  -8  10   3        0.24        5.45     14.23 o 
  -6  10   3      428.10      411.15     21.65 o 
  -4  10   3      606.78      599.76     28.98 o 
  -2  10   3      337.26      294.81     17.22 o 
   0  10   3     3161.91     3126.79     51.57 o 
   2  10   3     2930.82     2880.68     44.13 o 
   4  10   3     1251.67     1288.33     39.30 o 
   6  10   3      110.21       96.59     17.63 o 
   8  10   3     1761.89     1750.11     89.12 o 
  10  10   3       63.23       42.91     12.59 o 
  12  10   3       41.56       80.83     60.72 o 
 -11  11   3       43.11       26.97     40.33 o 
  -9  11   3       52.26       67.87     29.57 o 
  -7  11   3      352.63      327.70     26.79 o 
  -5  11   3       32.60        9.66     10.41 o 
  -3  11   3     1589.83     1538.66     71.46 o 
  -1  11   3      120.32      131.27     14.60 o 
   1  11   3     1269.05     1293.50     34.08 o 
   3  11   3     1190.70     1134.85     34.63 o 
   5  11   3      705.75      683.77     32.62 o 
   7  11   3       61.20       56.88     19.26 o 
   9  11   3        5.36        6.02     14.40 o 
  11  11   3      174.88      145.67     56.81 o 
 -10  12   3       60.22       36.57     37.58 o 
  -8  12   3        6.71       29.61     14.94 o 
  -6  12   3       29.42       25.54     17.31 o 
  -4  12   3      267.40      251.60     25.61 o 
  -2  12   3       42.96       16.79     14.19 o 
   0  12   3       50.37       44.82     11.54 o 
   2  12   3       61.77       14.81     22.70 o 
   4  12   3       30.79       30.53     16.65 o 
   6  12   3      302.49      315.00     60.75 o 
   8  12   3        9.29       28.12     24.94 o 
  10  12   3      414.60      447.54     25.25 o 
  -7  13   3        3.24       14.89     15.43 o 
  -5  13   3      125.12      133.44     29.30 o 
  -3  13   3       98.07       79.46     17.94 o 
  -1  13   3       60.44       69.40     17.08 o 
   1  13   3       17.21       16.77     17.44 o 
   3  13   3       88.11       58.57     18.54 o 
   5  13   3      442.20      447.28     37.32 o 
   7  13   3        5.83       21.52     16.92 o 
  -4  14   3       44.47       26.36     20.78 o 
  -2  14   3      309.42      297.67     35.60 o 
   0  14   3      519.02      501.12     42.72 o 
   2  14   3        2.17      -14.33     22.97 o 
   4  14   3      121.18      144.43     58.99 o 
 -18   0   4       26.07      115.46     30.60 o 
 -16   0   4      839.59      851.98     69.69 o 
 -14   0   4     1059.99      866.50     24.38 o 
 -12   0   4      871.73      711.35     32.99 o 
 -10   0   4      114.32       96.62     16.82 o 
  -8   0   4      698.95      684.74     30.76 o 
  -6   0   4        0.05       20.33      4.92 o 
  -4   0   4      928.45      583.06      9.98 o 
  -2   0   4     9573.64     9767.93    148.97 o 
   0   0   4    11663.55    12074.70    145.64 o 
   2   0   4       52.82       86.45      5.46 o 
   4   0   4     7304.92     7197.57     80.58 o 
   6   0   4     8045.66     9345.07    107.07 o 
   8   0   4     1856.14     2144.82     30.76 o 
  10   0   4      676.61      556.52     21.38 o 
  12   0   4      445.36      304.11     30.94 o 
  14   0   4       78.04       51.78     12.89 o 
  16   0   4       51.91       89.69     28.19 o 
  18   0   4     1072.80     1217.34     83.41 o 
 -19   1   4      233.34      255.89     61.81 o 
 -17   1   4      357.41      467.42     38.43 o 
 -15   1   4     1561.87     1485.08     26.97 o 
 -13   1   4       66.90       70.01     10.58 o 
 -11   1   4      889.31      821.36     20.39 o 
  -9   1   4      172.14      155.43      7.35 o 
  -7   1   4      572.83      637.59     10.94 o 
  -5   1   4      398.64      543.99      8.49 o 
  -3   1   4    21822.83    21412.26    200.91 o 
  -1   1   4      163.44       81.55      3.62 o 
   1   1   4    22328.06    23045.93    170.68 o 
   3   1   4       18.19       18.80      2.68 o 
   5   1   4     3995.57     4451.35     42.49 o 
   7   1   4     2042.19     2295.13     23.36 o 
   9   1   4      145.60      186.66      7.10 o 
  11   1   4      959.49      766.92     14.89 o 
  13   1   4      765.43      614.94     19.11 o 
  15   1   4       37.80       20.14     11.61 o 
  17   1   4       62.49      145.87     24.31 o 
 -18   2   4        1.91       68.03     40.73 o 
 -16   2   4      610.54      660.44     33.62 o 
 -14   2   4       13.91        2.96     10.74 o 
 -12   2   4        0.34        1.35      6.57 o 
 -10   2   4     1118.81     1179.74     21.93 o 
  -8   2   4     5787.76     5784.44     52.46 o 
  -6   2   4      487.86      524.13     10.84 o 
  -4   2   4     5114.83     5056.31     49.16 o 
  -2   2   4   143068.53   143914.63    958.36 o 
   0   2   4    32234.57    34499.26    229.29 o 
   2   2   4     2866.90     2755.75     24.06 o 
   4   2   4      789.59      615.04     10.12 o 
   6   2   4     6068.98     7132.63     69.38 o 
   8   2   4     3243.16     3159.31     31.65 o 
  10   2   4      764.71      760.17     13.54 o 
  12   2   4      331.89      260.61     17.44 o 
  14   2   4        4.75       23.96     10.49 o 
  16   2   4       10.99       40.78     12.26 o 
  18   2   4        8.84       57.92     25.19 o 
 -17   3   4      693.36      764.73     37.63 o 
 -15   3   4       48.19       42.45     13.20 o 
 -13   3   4       42.08       28.79      8.68 o 
 -11   3   4      567.62      562.41     19.85 o 
  -9   3   4       22.91       16.06      5.73 o 
  -7   3   4      493.73      574.27     15.08 o 
  -5   3   4     4022.31     3969.47     39.44 o 
  -3   3   4      166.48      135.84      5.07 o 
  -1   3   4     7230.55     7347.98     53.27 o 
   1   3   4      251.13      247.19      5.95 o 
   3   3   4      124.73      141.21      4.78 o 
   5   3   4        0.89        0.54      2.87 o 
   7   3   4      807.07      764.70     10.73 o 
   9   3   4      462.32      434.75     11.96 o 
  11   3   4      984.49      954.42     17.61 o 
  13   3   4      296.43      296.13     17.27 o 
  15   3   4      258.92      227.53     26.99 o 
  17   3   4      429.17      489.67     64.16 o 
 -18   4   4      409.03      472.39     28.53 o 
 -16   4   4      348.77      439.52     29.74 o 
 -14   4   4      216.26      202.83     17.03 o 
 -12   4   4     2498.66     2355.04     45.15 o 
 -10   4   4     7745.38     7335.75     74.76 o 
  -8   4   4      599.95      566.55     15.73 o 
  -6   4   4        0.02        2.46      3.65 o 
  -4   4   4     6658.65     7275.30     51.97 o 
  -2   4   4     3695.65     4132.78     32.16 o 
   0   4   4     1633.27     1601.12     17.77 o 
   2   4   4     5472.63     6157.78     52.79 o 
   4   4   4      945.43      976.57     15.49 o 
   6   4   4     3890.88     3965.91     43.83 o 
   8   4   4     5281.44     4915.23     52.74 o 
  10   4   4     5715.95     5586.91     59.25 o 
  12   4   4      195.07      197.17     15.72 o 
  14   4   4      224.58      238.87     26.80 o 
  16   4   4     1250.24     1413.89     88.68 o 
 -17   5   4       16.52       29.41     18.33 o 
 -15   5   4       63.26       93.89     26.29 o 
 -13   5   4     1633.07     1505.39     41.61 o 
 -11   5   4      206.94      202.80     11.65 o 
  -9   5   4        6.23       -1.37      4.32 o 
  -7   5   4     1204.90     1255.29     22.42 o 
  -5   5   4       93.74      109.58      5.35 o 
  -3   5   4     1482.38     1366.25     16.26 o 
  -1   5   4       36.47       68.13      4.78 o 
   1   5   4     4578.84     4773.41     39.21 o 
   3   5   4     1863.09     1952.81     22.57 o 
   5   5   4      671.91      675.35     12.10 o 
   7   5   4      993.66      970.21     17.92 o 
   9   5   4     6867.04     6577.29     67.87 o 
  11   5   4      848.25      844.42     24.57 o 
  13   5   4      345.51      361.41     22.10 o 
  15   5   4      440.33      513.54     42.99 o 
 -16   6   4       38.20       45.18     19.53 o 
 -14   6   4       16.50       20.03     16.34 o 
 -12   6   4       24.57       14.96     12.12 o 
 -10   6   4      144.74      149.75     16.16 o 
  -8   6   4     1258.38     1232.89     29.19 o 
  -6   6   4        0.01        2.64      3.49 o 
  -4   6   4       63.76       97.25      5.70 o 
  -2   6   4        3.78       -2.71      3.69 o 
   0   6   4        8.42       11.56      3.66 o 
   2   6   4     3221.27     3354.49     35.65 o 
   4   6   4      268.65      201.94      7.51 o 
   6   6   4        0.06        7.62      5.48 o 
   8   6   4      129.37      133.57     11.19 o 
  10   6   4      656.22      615.76     20.31 o 
  12   6   4       85.10       94.39     19.43 o 
  14   6   4       24.31        4.14     18.74 o 
  16   6   4      462.64      503.95     39.72 o 
 -15   7   4      366.53      360.70     37.40 o 
 -13   7   4     1883.30     1778.54     54.37 o 
 -11   7   4       63.71       55.42     15.09 o 
  -9   7   4       81.47       77.80     13.75 o 
  -7   7   4      266.38      236.90      9.14 o 
  -5   7   4      417.53      481.24     11.42 o 
  -3   7   4       90.30       81.53      6.41 o 
  -1   7   4      168.99      154.36      6.33 o 
   1   7   4      939.69      963.20     17.53 o 
   3   7   4      311.77      382.56     11.83 o 
   5   7   4      245.03      230.62     11.76 o 
   7   7   4     2680.73     2574.00     40.90 o 
   9   7   4      783.29      758.95     22.42 o 
  11   7   4       74.44       59.79     13.44 o 
  13   7   4      186.63      222.90     50.70 o 
  15   7   4      777.67      768.60     50.45 o 
 -14   8   4        0.09       51.14     30.19 o 
 -12   8   4     2544.68     2415.38     65.46 o 
 -10   8   4      827.13      893.32     37.20 o 
  -8   8   4        0.43       -9.13     16.80 o 
  -6   8   4      366.62      362.48     14.52 o 
  -4   8   4      183.79      202.25      9.75 o 
  -2   8   4       64.36       47.05      8.01 o 
   0   8   4       14.52        1.06      6.33 o 
   2   8   4      457.83      436.03     15.29 o 
   4   8   4       22.70       23.18      7.81 o 
   6   8   4      312.39      262.41     15.84 o 
   8   8   4     2345.72     2238.46     50.81 o 
  10   8   4       21.99       32.79      9.00 o 
  12   8   4      851.34      972.56     53.12 o 
  14   8   4        0.02       24.10     17.07 o 
 -15   9   4       29.43      139.22     26.07 o 
 -13   9   4      758.51      921.96     42.32 o 
 -11   9   4     1038.33     1025.31     42.24 o 
  -9   9   4        2.11       21.04      8.40 o 
  -7   9   4     1448.83     1317.64     54.18 o 
  -5   9   4        4.25       14.22      8.15 o 
  -3   9   4      130.27      135.46     19.53 o 
  -1   9   4      735.61      647.60     21.93 o 
   1   9   4     1556.28     1539.08     32.69 o 
   3   9   4      192.99      210.03     14.33 o 
   5   9   4      372.00      402.08     17.65 o 
   7   9   4        1.17       -6.03      9.05 o 
   9   9   4        3.13       17.03     10.94 o 
  11   9   4        9.36       61.76     44.06 o 
  13   9   4       84.28      112.07     27.87 o 
 -12  10   4        0.42      -16.99     22.97 o 
 -10  10   4        2.19       -8.06     21.95 o 
  -8  10   4       78.44       48.98     16.66 o 
  -6  10   4      175.89      149.75     19.13 o 
  -4  10   4       89.01      109.74     14.91 o 
  -2  10   4       12.89       -4.45      9.19 o 
   0  10   4     2930.99     2786.66     69.05 o 
   2  10   4     2242.69     2117.33     54.71 o 
   4  10   4        4.86       -9.17     10.06 o 
   6  10   4      107.10       95.01     15.28 o 
   8  10   4      311.50      295.80     27.08 o 
  10  10   4       27.71       15.87     13.28 o 
  12  10   4       27.72       97.34     25.21 o 
 -11  11   4        1.85      -13.91     23.20 o 
  -9  11   4      291.88      272.47     37.58 o 
  -7  11   4      142.67       80.50     46.04 o 
  -5  11   4       20.42        0.83     12.95 o 
  -3  11   4      287.28      239.67     19.97 o 
  -1  11   4     3143.92     2920.23     51.84 o 
   1  11   4        8.05       11.31      9.13 o 
   3  11   4      261.53      256.25     19.41 o 
   5  11   4       92.91       55.99     20.50 o 
   7  11   4       39.45       45.50     17.97 o 
   9  11   4       36.52       27.40     15.52 o 
  11  11   4      281.19      262.29     63.49 o 
 -10  12   4      146.62      223.95     55.40 o 
  -8  12   4        1.09        8.08     18.25 o 
  -6  12   4       18.71        6.56     17.14 o 
  -4  12   4      999.29     1040.18     48.86 o 
  -2  12   4        0.07      -13.22     14.86 o 
   0  12   4        0.66        0.76      9.50 o 
   2  12   4       65.90       97.12     19.58 o 
   4  12   4       51.52       23.00     16.31 o 
   6  12   4      475.06      448.57     36.02 o 
   8  12   4        5.07       44.18     21.31 o 
  -7  13   4        0.56       11.17     16.72 o 
  -5  13   4      877.38      849.07     46.33 o 
  -3  13   4      809.72      848.91     34.75 o 
  -1  13   4        0.61      -11.95     18.36 o 
   1  13   4      197.87      170.30     23.81 o 
   3  13   4       29.51       25.44     17.13 o 
   5  13   4        4.49      -11.59     29.49 o 
   7  13   4       11.59       15.47     39.33 o 
  -4  14   4       46.70       26.74     47.99 o 
  -2  14   4      448.96      427.44     30.50 o 
   0  14   4        1.29       -6.91     16.24 o 
   2  14   4       56.00       56.67     19.68 o 
   4  14   4        4.17      -14.03     15.89 o 
 -19   1   5       41.29       22.21     16.21 o 
 -17   1   5       83.65       85.80     16.71 o 
 -15   1   5      769.84      721.27     24.80 o 
 -13   1   5       19.43       11.67     13.44 o 
 -11   1   5      610.42      585.32     17.25 o 
  -9   1   5       66.37       65.49      5.38 o 
  -7   1   5      146.93      119.71      4.56 o 
  -5   1   5      785.08      733.14     10.29 o 
  -3   1   5     6600.13     6569.15     53.16 o 
  -1   1   5      186.10      121.37      4.70 o 
   1   1   5    19346.96    18657.59    131.39 o 
   3   1   5      995.86      962.02     11.35 o 
   5   1   5       87.08      112.16      5.63 o 
   7   1   5      787.14      914.61     14.23 o 
   9   1   5      146.40      171.61      8.01 o 
  11   1   5      132.13      114.83      8.88 o 
  13   1   5      268.66      243.17     12.53 o 
  15   1   5      358.14      351.70     15.66 o 
  17   1   5        0.53       47.02     11.12 o 
 -18   2   5      634.00      672.52     36.22 o 
 -16   2   5      312.41      309.06     29.04 o 
 -14   2   5       86.14       64.12     10.73 o 
 -12   2   5       23.35       27.16      8.71 o 
 -10   2   5       10.42       -5.63      4.58 o 
  -8   2   5     2248.24     2786.11     33.25 o 
  -6   2   5       38.55       17.76      3.98 o 
  -4   2   5     4975.96     5567.72     50.08 o 
  -2   2   5    81955.78    84811.79    540.66 o 
   0   2   5    59773.02    62448.85    401.76 o 
   2   2   5    11952.23    12097.83     88.63 o 
   4   2   5     2609.40     2945.46     31.02 o 
   6   2   5     4375.62     4763.97     40.63 o 
   8   2   5      214.03      213.67      7.40 o 
  10   2   5       60.86       38.47      5.52 o 
  12   2   5      808.24      737.96     19.92 o 
  14   2   5       18.92       16.58      6.82 o 
  16   2   5        4.07       33.49     12.35 o 
 -17   3   5     1067.74     1114.05     75.76 o 
 -15   3   5     1359.66     1302.18     47.60 o 
 -13   3   5      572.99      545.75     20.62 o 
 -11   3   5      525.22      515.03     23.10 o 
  -9   3   5      270.42      198.06     13.71 o 
  -7   3   5       24.72       42.08      5.09 o 
  -5   3   5     5079.54     5804.84     54.08 o 
  -3   3   5    12432.65    12967.72     82.61 o 
  -1   3   5      851.73      863.79     11.16 o 
   1   3   5      900.84      922.16     11.07 o 
   3   3   5      946.87     1222.82     16.05 o 
   5   3   5      733.51      651.47     11.65 o 
   7   3   5     3189.27     3328.98     32.67 o 
   9   3   5     1161.00     1073.24     23.30 o 
  11   3   5      431.29      395.74     20.94 o 
  13   3   5      163.44      149.56      9.66 o 
  15   3   5      296.29      347.34     43.46 o 
  17   3   5       79.72      155.88     24.40 o 
 -18   4   5        8.38       74.35     15.61 o 
 -16   4   5        0.95       29.57     14.03 o 
 -14   4   5     1062.59     1017.16     31.39 o 
 -12   4   5       74.70       83.36     11.26 o 
 -10   4   5     2480.53     2303.33     45.95 o 
  -8   4   5     2734.43     2652.31     48.28 o 
  -6   4   5      182.75      198.84      7.69 o 
  -4   4   5      732.70     1015.24     12.36 o 
  -2   4   5       11.38        1.31      3.23 o 
   0   4   5     1677.98     1827.68     17.96 o 
   2   4   5      951.87     1334.77     19.02 o 
   4   4   5     3935.58     3978.46     35.87 o 
   6   4   5      115.54      113.63      5.71 o 
   8   4   5     3554.48     3345.38     40.18 o 
  10   4   5     8359.84     7961.71     90.67 o 
  12   4   5      724.11      662.24     17.31 o 
  14   4   5       84.74       93.97     22.77 o 
  16   4   5      118.12      149.85     30.92 o 
 -17   5   5      424.88      496.34     43.58 o 
 -15   5   5        9.84       65.45     19.83 o 
 -13   5   5       24.09       20.17     10.26 o 
 -11   5   5     1291.95     1191.61     27.04 o 
  -9   5   5     1314.74     1294.90     29.06 o 
  -7   5   5     1519.31     1543.66     29.92 o 
  -5   5   5      133.41      135.56      5.81 o 
  -3   5   5     3088.76     3265.56     29.75 o 
  -1   5   5      326.66      386.07      9.50 o 
   1   5   5        0.00        2.64      3.36 o 
   3   5   5      525.34      683.85     12.37 o 
   5   5   5      569.86      669.62     12.48 o 
   7   5   5      167.88      140.60     11.57 o 
   9   5   5     1102.11     1086.19     23.34 o 
  11   5   5       15.35        5.87      9.45 o 
  13   5   5       97.91       51.30     19.12 o 
  15   5   5       19.29       87.37     23.29 o 
 -16   6   5      220.87      214.44     29.67 o 
 -14   6   5        6.58       -1.60     17.17 o 
 -12   6   5     1963.39     1915.97     47.34 o 
 -10   6   5      418.98      420.70     22.43 o 
  -8   6   5     1048.10      980.73     22.73 o 
  -6   6   5      503.47      561.33     10.92 o 
  -4   6   5     3388.12     3427.51     32.21 o 
  -2   6   5       52.94       60.52      5.32 o 
   0   6   5      448.27      530.88     10.55 o 
   2   6   5       24.80       41.85      4.42 o 
   4   6   5      638.23      631.99     12.65 o 
   6   6   5       43.73       55.55      7.55 o 
   8   6   5      253.04      256.47     15.96 o 
  10   6   5        0.27       -0.71      7.36 o 
  12   6   5      135.87      136.98     16.02 o 
  14   6   5       10.75       21.61     42.23 o 
  16   6   5      266.11      284.01     42.38 o 
 -15   7   5      177.04      195.25     30.27 o 
 -13   7   5      271.96      321.60     26.70 o 
 -11   7   5       40.56       49.88     13.03 o 
  -9   7   5      882.77      883.87     30.53 o 
  -7   7   5      141.30      152.29      7.62 o 
  -5   7   5       65.04       96.03      7.03 o 
  -3   7   5      160.73      180.99      9.12 o 
  -1   7   5      204.80      181.00      7.85 o 
   1   7   5      818.24      833.08     16.69 o 
   3   7   5      119.68      119.61      8.88 o 
   5   7   5      555.98      588.78     19.31 o 
   7   7   5      653.82      632.30     21.59 o 
   9   7   5      395.91      408.56     17.94 o 
  11   7   5      364.85      342.47     17.71 o 
  13   7   5      608.96      671.38     51.18 o 
  15   7   5      476.41      551.76     44.24 o 
 -16   8   5        1.56       29.15     39.57 o 
 -14   8   5      388.42      380.55     38.03 o 
 -12   8   5      907.58      953.71     40.47 o 
 -10   8   5      225.93      231.79     21.43 o 
  -8   8   5        8.44       10.45      9.56 o 
  -6   8   5      258.30      266.13     12.08 o 
  -4   8   5      191.77      181.67      9.24 o 
  -2   8   5      681.08      664.27     17.86 o 
   0   8   5     4152.82     3904.68     65.15 o 
   2   8   5      319.40      317.91     13.99 o 
   4   8   5      131.26      120.45     11.45 o 
   6   8   5     3113.57     3088.05     61.73 o 
   8   8   5     5754.23     5346.85     78.21 o 
  10   8   5      476.48      454.28     23.09 o 
  12   8   5       12.20       34.33     19.66 o 
  14   8   5       17.33       73.59     22.72 o 
 -15   9   5       43.40      115.01     24.30 o 
 -13   9   5      304.05      402.52     50.87 o 
 -11   9   5      331.86      331.37     27.38 o 
  -9   9   5       51.88       37.65     10.28 o 
  -7   9   5     1308.93     1165.26     29.97 o 
  -5   9   5     2620.82     2464.93     41.02 o 
  -3   9   5      614.59      583.52     30.22 o 
  -1   9   5        1.97       11.82     13.46 o 
   1   9   5     2419.32     2242.18     40.66 o 
   3   9   5      660.31      594.26     23.67 o 
   5   9   5     1087.27     1009.06     33.60 o 
   7   9   5       83.45       71.19      9.74 o 
   9   9   5      603.39      534.68     33.51 o 
  11   9   5        0.47       13.66     12.76 o 
  13   9   5        1.69       48.20     38.90 o 
 -12  10   5      142.09      132.08     64.43 o 
 -10  10   5      634.10      729.50     50.00 o 
  -8  10   5       62.26       40.78     11.18 o 
  -6  10   5       16.81       21.87     11.95 o 
  -4  10   5      126.13       96.66     17.12 o 
  -2  10   5     2086.32     1994.25     70.18 o 
   0  10   5     3372.14     3373.08     69.67 o 
   2  10   5      194.32      214.48     25.85 o 
   4  10   5       75.36       56.16     12.77 o 
   6  10   5      263.70      203.59     19.09 o 
   8  10   5       57.57       86.84     19.06 o 
  10  10   5        0.04        6.39     20.85 o 
  12  10   5        4.12       23.13     62.57 o 
 -11  11   5      252.89      277.35     62.14 o 
  -9  11   5      180.97      212.82     63.77 o 
  -7  11   5        0.72        7.20     14.10 o 
  -5  11   5       20.27       18.68     14.12 o 
  -3  11   5     1007.67      989.52     33.84 o 
  -1  11   5      361.81      346.30     19.23 o 
   1  11   5      222.46      236.44     18.84 o 
   3  11   5       11.82       16.44     11.47 o 
   5  11   5      118.68       88.09     21.51 o 
   7  11   5      220.99      204.05     26.00 o 
   9  11   5       35.90       68.11     17.12 o 
  11  11   5       38.13       37.73     47.60 o 
 -10  12   5      109.26      171.08     56.02 o 
  -8  12   5       39.38       51.74     18.27 o 
  -6  12   5      101.97      102.19     47.80 o 
  -4  12   5      104.06       69.46     18.76 o 
  -2  12   5       31.18       31.64     14.98 o 
   0  12   5      227.28      227.20     17.28 o 
   2  12   5       25.13       -8.63     15.80 o 
   4  12   5       42.10       -0.59     14.65 o 
   6  12   5        4.06      -29.15     15.04 o 
   8  12   5        0.00        0.85     16.89 o 
  -7  13   5       12.34       34.38     18.57 o 
  -5  13   5      275.73      239.60     47.83 o 
  -3  13   5        6.56       40.86     15.55 o 
  -1  13   5        0.52       12.65     25.66 o 
   1  13   5      438.60      491.75     32.50 o 
   3  13   5       85.67       45.87     19.54 o 
   5  13   5      194.95      192.17     29.72 o 
   7  13   5       59.28       50.86     38.44 o 
  -4  14   5      157.13       79.01     27.03 o 
  -2  14   5      700.97      744.57     39.54 o 
   0  14   5      154.12      101.50     22.13 o 
   2  14   5       14.98       51.10     18.33 o 
 -18   0   6      183.72      309.35     47.19 o 
 -16   0   6      985.11      918.86     42.81 o 
 -14   0   6      331.97      325.02     24.86 o 
 -12   0   6      319.40      293.06     27.70 o 
 -10   0   6       13.96        6.94     11.67 o 
  -8   0   6      600.65      447.54     25.60 o 
  -6   0   6     3573.42     3801.28     43.06 o 
  -4   0   6    15914.87    17296.56    184.32 o 
  -2   0   6     5363.47     4904.28     81.47 o 
   0   0   6    36696.78    36664.43    379.58 o 
   2   0   6      838.49      906.80     14.12 o 
   4   0   6    23669.98    23772.26    275.98 o 
   6   0   6     1133.10     1425.34     34.87 o 
   8   0   6      423.34      422.21     15.63 o 
  10   0   6      232.68      244.11     14.22 o 
  12   0   6     5114.23     4476.10     75.95 o 
  14   0   6      334.64      398.96     26.05 o 
  16   0   6       17.99       23.24     12.08 o 
 -19   1   6      157.18      147.87     27.26 o 
 -17   1   6       18.56       24.04     12.49 o 
 -15   1   6       39.77       49.59     10.45 o 
 -13   1   6      158.24      164.10     16.74 o 
 -11   1   6     5125.28     4981.69     65.16 o 
  -9   1   6     2594.49     2803.09     34.48 o 
  -7   1   6      321.66      340.78      6.65 o 
  -5   1   6      134.67      181.09      6.06 o 
  -3   1   6       40.55       52.95      3.93 o 
  -1   1   6    42898.13    46174.70    357.18 o 
   1   1   6      515.64      593.09      9.34 o 
   3   1   6     1219.59     1243.29     16.33 o 
   5   1   6     2868.72     3015.52     34.79 o 
   7   1   6      433.89      521.73     11.17 o 
   9   1   6      130.68      166.29     14.08 o 
  11   1   6     1422.45     1222.03     23.70 o 
  13   1   6      266.33      246.16     13.22 o 
  15   1   6        1.34       21.07      8.44 o 
  17   1   6       79.21      137.31     19.51 o 
 -18   2   6        0.50       36.21     13.77 o 
 -16   2   6       45.82       29.50     11.98 o 
 -14   2   6       50.96       48.07      9.78 o 
 -12   2   6        2.74       -3.57      9.72 o 
 -10   2   6     4954.38     4849.54     51.51 o 
  -8   2   6       91.49       97.87      7.73 o 
  -6   2   6     3163.26     3136.92     31.29 o 
  -4   2   6       10.25        9.81      2.32 o 
  -2   2   6    31194.11    33571.34    203.26 o 
   0   2   6      388.63      362.01      6.91 o 
   2   2   6     5527.42     5236.37     42.70 o 
   4   2   6     3668.98     3769.28     38.35 o 
   6   2   6       84.45      144.25      6.94 o 
   8   2   6     1606.16     1523.32     27.29 o 
  10   2   6      402.01      261.15     13.20 o 
  12   2   6     1223.27     1043.36     24.53 o 
  14   2   6        1.90        3.10      7.33 o 
  16   2   6       14.79       27.52     18.03 o 
 -17   3   6        0.05       10.28     14.85 o 
 -15   3   6      320.61      271.49     19.77 o 
 -13   3   6      549.81      508.33     25.58 o 
 -11   3   6      244.06      257.33     14.71 o 
  -9   3   6     4550.55     4517.00     59.98 o 
  -7   3   6     1477.52     1504.17     23.48 o 
  -5   3   6     5950.65     6380.50    120.95 o 
  -3   3   6     1546.41     1828.39     16.62 o 
  -1   3   6       11.89       -4.72      2.36 o 
   1   3   6    16447.73    17112.78    118.94 o 
   3   3   6     9285.87    10001.73     82.04 o 
   5   3   6       97.78       79.98      5.37 o 
   7   3   6      243.62      291.20      9.86 o 
   9   3   6     3146.92     2775.00     36.35 o 
  11   3   6     5335.24     4767.93     80.96 o 
  13   3   6      124.55      156.93     11.18 o 
  15   3   6      595.43      590.43     29.53 o 
  17   3   6      535.09      555.62     53.55 o 
 -18   4   6       11.03      104.49     19.41 o 
 -16   4   6        0.85      -10.20     11.32 o 
 -14   4   6      176.23      188.52     17.36 o 
 -12   4   6       18.88       14.71      6.87 o 
 -10   4   6      285.24      297.95     18.04 o 
  -8   4   6      114.51      173.68     11.59 o 
  -6   4   6     1466.34     1548.39     20.52 o 
  -4   4   6      637.26      565.64      9.55 o 
  -2   4   6      843.58      882.39     11.88 o 
   0   4   6     9379.39     9959.88     69.65 o 
   2   4   6        0.33        2.60      2.99 o 
   4   4   6      459.28      492.07     10.92 o 
   6   4   6       26.08       36.34      4.89 o 
   8   4   6     3589.06     3547.90     46.33 o 
  10   4   6     1720.50     1539.84     28.93 o 
  12   4   6      110.83       97.76      9.53 o 
  14   4   6        1.20       25.51     14.04 o 
  16   4   6      158.29      243.58     40.09 o 
 -17   5   6        0.02       49.48     18.61 o 
 -15   5   6        1.94        5.36     14.36 o 
 -13   5   6      238.75      241.49     20.39 o 
 -11   5   6      473.08      430.24     19.27 o 
  -9   5   6       31.94       43.50     11.47 o 
  -7   5   6       27.17       28.63      7.44 o 
  -5   5   6     1058.49     1085.36     14.95 o 
  -3   5   6        0.08        2.96      3.58 o 
  -1   5   6     1522.20     1559.39     20.13 o 
   1   5   6     2924.26     3190.30     29.43 o 
   3   5   6     1365.51     1303.88     16.27 o 
   5   5   6        2.84       -3.24      4.67 o 
   7   5   6      125.92      112.68      9.54 o 
   9   5   6     4436.19     4281.90     56.47 o 
  11   5   6      414.16      390.00     16.90 o 
  13   5   6       77.48       57.43     23.64 o 
  15   5   6      293.70      412.70     53.13 o 
 -16   6   6       32.11       41.33     15.65 o 
 -14   6   6     1686.95     1589.46     55.54 o 
 -12   6   6       77.96      108.31     15.94 o 
 -10   6   6      400.30      341.96     20.54 o 
  -8   6   6       76.34      103.63     10.94 o 
  -6   6   6     4097.11     4122.93     44.51 o 
  -4   6   6     2192.67     2365.14     25.11 o 
  -2   6   6      307.19      297.65      8.57 o 
   0   6   6      121.60      103.24      5.97 o 
   2   6   6     2965.12     3135.37     30.22 o 
   4   6   6      425.94      376.44     10.73 o 
   6   6   6      102.27      117.68     10.46 o 
   8   6   6      421.68      419.07     18.14 o 
  10   6   6       21.79       15.91     13.18 o 
  12   6   6        7.80       15.68      8.33 o 
  14   6   6      215.96      259.34     34.48 o 
 -15   7   6       30.74       53.69     21.15 o 
 -13   7   6      459.05      450.73     26.59 o 
 -11   7   6      527.98      510.12     25.41 o 
  -9   7   6      813.76      774.87     28.45 o 
  -7   7   6      291.17      350.03     10.27 o 
  -5   7   6     1014.81     1003.31     18.92 o 
  -3   7   6       77.54       87.87      6.63 o 
  -1   7   6     4652.12     4446.78     44.71 o 
   1   7   6      453.18      443.47     12.90 o 
   3   7   6      549.55      524.10     15.01 o 
   5   7   6       16.54       17.13      7.48 o 
   7   7   6      273.26      238.78     14.85 o 
   9   7   6       80.45       87.67     11.37 o 
  11   7   6        1.00        5.48      9.49 o 
  13   7   6       47.66       51.96     46.58 o 
  15   7   6       11.08        7.46     47.68 o 
 -14   8   6       12.18       45.42     17.01 o 
 -12   8   6      926.65      966.80     36.26 o 
 -10   8   6       50.12       86.18     15.41 o 
  -8   8   6      383.03      424.19     27.85 o 
  -6   8   6       81.42       44.89      7.60 o 
  -4   8   6       30.55       21.08      6.05 o 
  -2   8   6      438.89      429.27     15.04 o 
   0   8   6     2585.26     2588.11     42.76 o 
   2   8   6       18.57        7.93      7.77 o 
   4   8   6     1499.99     1435.40     28.05 o 
   6   8   6     2234.15     2239.51     56.06 o 
   8   8   6     5534.78     5344.67     79.16 o 
  10   8   6       63.65       77.91     14.03 o 
  12   8   6        1.59       52.41     29.34 o 
  14   8   6      209.03      303.05     38.15 o 
 -15   9   6      182.25      296.01     35.57 o 
 -13   9   6     1550.25     1746.93     57.84 o 
 -11   9   6       90.34      179.86     24.14 o 
  -9   9   6      354.32      342.75     28.40 o 
  -7   9   6        4.77       -4.95      9.63 o 
  -5   9   6      263.01      322.64     17.16 o 
  -3   9   6      138.10      142.60     13.11 o 
  -1   9   6        1.22       -4.61      8.29 o 
   1   9   6     1840.50     1805.76     36.09 o 
   3   9   6      837.02      800.30     27.23 o 
   5   9   6        8.11       11.65      9.02 o 
   7   9   6      838.63      810.31     44.31 o 
   9   9   6       81.25       94.00     15.88 o 
  11   9   6      216.94      252.74     18.50 o 
  13   9   6      122.83      179.65     83.46 o 
 -12  10   6       24.81       15.24     25.18 o 
 -10  10   6      147.86      131.09     29.75 o 
  -8  10   6       10.32       25.07      9.52 o 
  -6  10   6       80.68       88.15     13.60 o 
  -4  10   6        0.05        7.81     11.09 o 
  -2  10   6      483.23      419.48     21.43 o 
   0  10   6      566.19      571.58     22.11 o 
   2  10   6       14.42       27.61     14.45 o 
   4  10   6       38.02       32.43     12.43 o 
   6  10   6      337.96      315.47     35.37 o 
   8  10   6      117.17       81.60     37.84 o 
  10  10   6       58.73      103.45     16.79 o 
  12  10   6       97.66      183.34     34.78 o 
 -11  11   6     1316.17     1318.21    100.74 o 
  -9  11   6        4.06        1.18     24.41 o 
  -7  11   6        0.27      -11.27     17.64 o 
  -5  11   6       26.37       51.25     15.16 o 
  -3  11   6      591.26      576.20     26.95 o 
  -1  11   6      463.41      462.39     22.13 o 
   1  11   6        0.66      -15.11      9.67 o 
   3  11   6      361.36      324.06     23.12 o 
   5  11   6        5.75       -8.13     13.62 o 
   7  11   6        0.70        4.00     26.94 o 
   9  11   6        0.17       10.05     14.76 o 
  11  11   6      138.84      165.94     17.57 o 
 -10  12   6      479.42      543.96     75.82 o 
  -8  12   6      325.81      300.26     22.84 o 
  -6  12   6        2.39       15.06     13.50 o 
  -4  12   6      203.39      205.61     31.67 o 
  -2  12   6      130.69      111.33     17.79 o 
   0  12   6       98.85       91.89     15.73 o 
   2  12   6      135.54      123.86     20.37 o 
   4  12   6        0.04      -22.16     14.31 o 
   6  12   6       32.17       39.85     25.78 o 
   8  12   6       22.08       32.16     17.37 o 
  -7  13   6       56.15       47.05     22.99 o 
  -5  13   6       47.26       65.26     21.08 o 
  -3  13   6      123.07      158.05     21.30 o 
  -1  13   6        4.29       64.81     19.86 o 
   1  13   6        9.35      -14.96     19.78 o 
   3  13   6       10.13       12.33     16.95 o 
   5  13   6      130.39      143.96     50.44 o 
   7  13   6        5.85      -11.67     16.02 o 
  -4  14   6      455.37      555.32     40.06 o 
  -2  14   6     1604.90     1609.00     55.71 o 
   0  14   6        2.03       18.10     17.57 o 
   2  14   6        0.94       -7.33     15.52 o 
 -19   1   7        2.62       39.99     18.43 o 
 -17   1   7       29.85       34.67     13.86 o 
 -15   1   7      169.39      174.26     14.79 o 
 -13   1   7      765.67      666.88     28.25 o 
 -11   1   7      501.54      416.24     21.38 o 
  -9   1   7     1176.89     1169.52     15.39 o 
  -7   1   7       61.60       64.57      3.62 o 
  -5   1   7        0.70       -1.83      2.60 o 
  -3   1   7      287.99      225.51      6.86 o 
  -1   1   7    21105.18    21742.64    173.39 o 
   1   1   7      132.73      100.77      4.75 o 
   3   1   7       23.05        9.36      3.97 o 
   5   1   7       61.08       75.99      5.52 o 
   7   1   7     1763.46     1840.89     21.73 o 
   9   1   7       49.87       33.79      7.72 o 
  11   1   7        7.18       12.36      7.01 o 
  13   1   7        2.47        2.85      7.72 o 
  15   1   7       43.47       84.80     14.16 o 
  17   1   7      420.94      471.83     48.55 o 
 -18   2   7      341.98      367.12     31.93 o 
 -16   2   7       37.34       39.92     10.82 o 
 -14   2   7        0.23        4.04      8.49 o 
 -12   2   7     7789.03     7251.38    109.93 o 
 -10   2   7     4066.57     3909.02     48.68 o 
  -8   2   7      666.93      683.87     13.37 o 
  -6   2   7      273.84      258.10      7.74 o 
  -4   2   7     2257.33     2453.46     21.34 o 
  -2   2   7     4627.40     4677.47     36.42 o 
   0   2   7      259.82      364.63      7.19 o 
   2   2   7      391.99      489.49      8.92 o 
   4   2   7      386.34      506.38     11.61 o 
   6   2   7      245.44      299.87      9.24 o 
   8   2   7      110.69      167.17      8.93 o 
  10   2   7      689.74      679.95     19.79 o 
  12   2   7      127.18      175.81     13.03 o 
  14   2   7      214.32      216.11     14.90 o 
  16   2   7        2.63       28.63     12.85 o 
 -17   3   7      176.43      171.39     18.18 o 
 -15   3   7      328.60      327.09     18.67 o 
 -13   3   7      704.37      718.41     29.20 o 
 -11   3   7      839.29      799.87     23.64 o 
  -9   3   7     3553.89     3719.02     62.36 o 
  -7   3   7     2228.31     2234.45     41.92 o 
  -5   3   7     4753.29     5463.68     49.86 o 
  -3   3   7      382.45      390.72      7.86 o 
  -1   3   7      114.54      101.71      4.54 o 
   1   3   7     5957.52     6192.97     48.08 o 
   3   3   7    11064.92    12118.92    104.50 o 
   5   3   7     5620.58     6591.08     62.83 o 
   7   3   7      195.94      198.33     10.25 o 
   9   3   7      510.31      613.51     18.17 o 
  11   3   7     1262.80     1107.96     25.37 o 
  13   3   7      288.70      240.44     17.22 o 
  15   3   7     1151.62     1258.26     43.40 o 
  17   3   7      299.55      329.30     28.24 o 
 -18   4   7        4.56       69.95     33.27 o 
 -16   4   7      386.44      381.89     32.13 o 
 -14   4   7       25.08       32.13      9.31 o 
 -12   4   7      342.24      359.52     18.05 o 
 -10   4   7     1643.40     1650.37     44.58 o 
  -8   4   7     2752.95     2649.01     42.10 o 
  -6   4   7     1871.87     1893.27     24.77 o 
  -4   4   7     2610.49     2695.81     25.06 o 
  -2   4   7    29936.54    31244.01    202.07 o 
   0   4   7      229.26      309.28      8.34 o 
   2   4   7      153.15      242.39      6.96 o 
   4   4   7        3.76       -0.44      3.64 o 
   6   4   7       82.45      113.11      7.48 o 
   8   4   7     5099.94     4861.53     64.52 o 
  10   4   7      110.37      135.87     10.68 o 
  12   4   7      521.84      476.91     18.52 o 
  14   4   7      158.85      184.81     38.59 o 
  16   4   7      671.47      754.71     41.78 o 
 -17   5   7      223.61      248.69     33.14 o 
 -15   5   7       47.29       61.55     16.85 o 
 -13   5   7       20.04       24.55      7.96 o 
 -11   5   7      186.30      192.00     16.86 o 
  -9   5   7      178.83      166.36     15.35 o 
  -7   5   7      454.14      445.55     16.62 o 
  -5   5   7      795.70      755.93     12.53 o 
  -3   5   7      443.29      389.34      9.18 o 
  -1   5   7      380.26      437.74      9.62 o 
   1   5   7      653.32      718.45     11.46 o 
   3   5   7        8.26       18.95      4.02 o 
   5   5   7      408.10      423.88     13.33 o 
   7   5   7       77.55       69.46      8.98 o 
   9   5   7      418.50      444.80     16.63 o 
  11   5   7       66.29       83.03     13.28 o 
  13   5   7       21.17       43.42      9.81 o 
  15   5   7      179.41      175.99     32.52 o 
 -16   6   7       12.94        3.84     29.11 o 
 -14   6   7        1.53       22.08     15.93 o 
 -12   6   7       51.76       51.08     13.58 o 
 -10   6   7       14.40        3.13     12.17 o 
  -8   6   7      319.14      312.13     15.76 o 
  -6   6   7      114.36      128.75     10.18 o 
  -4   6   7      119.10      159.04      7.10 o 
  -2   6   7     3789.98     3721.60     36.87 o 
   0   6   7       48.41       82.20      5.78 o 
   2   6   7     1290.52     1302.13     17.49 o 
   4   6   7      321.37      314.08     11.09 o 
   6   6   7      218.86      188.97     15.48 o 
   8   6   7     1805.11     1611.23     37.12 o 
  10   6   7      594.21      548.98     20.69 o 
  12   6   7      501.36      485.66     30.65 o 
  14   6   7      182.43      265.00     34.96 o 
 -15   7   7        0.26       12.07     17.56 o 
 -13   7   7      307.98      313.04     23.60 o 
 -11   7   7      435.88      414.67     24.05 o 
  -9   7   7      110.88      124.08     18.66 o 
  -7   7   7     1094.56     1016.94     21.63 o 
  -5   7   7       48.06       35.45      7.46 o 
  -3   7   7     2233.32     2202.38     26.83 o 
  -1   7   7     2830.41     2879.17     33.21 o 
   1   7   7     2019.47     2091.03     30.01 o 
   3   7   7      915.47      880.22     20.94 o 
   5   7   7      367.07      349.46     15.89 o 
   7   7   7     2994.81     2889.17     50.84 o 
   9   7   7        5.93       19.41      9.13 o 
  11   7   7      136.36      156.50     22.14 o 
  13   7   7      916.90      941.92     55.67 o 
  15   7   7       21.86       23.03     47.74 o 
 -14   8   7     2168.85     2343.35     67.06 o 
 -12   8   7      535.95      619.20     29.95 o 
 -10   8   7       35.71       38.98     13.01 o 
  -8   8   7     1181.94     1079.81     40.72 o 
  -6   8   7      157.08      174.64     14.17 o 
  -4   8   7      856.03      812.22     18.20 o 
  -2   8   7     2772.99     2703.42     37.94 o 
   0   8   7      807.24      720.85     22.44 o 
   2   8   7        0.21        2.83      7.84 o 
   4   8   7        0.24        6.59      8.51 o 
   6   8   7       66.53       31.79     12.60 o 
   8   8   7     1760.30     1748.74     39.37 o 
  10   8   7       37.06       57.47     13.96 o 
  12   8   7        5.69       20.44      9.85 o 
  14   8   7      526.98      682.06     55.05 o 
 -13   9   7       98.81      101.98     20.45 o 
 -11   9   7       23.63       14.96     19.19 o 
  -9   9   7      696.92      639.38     34.67 o 
  -7   9   7     1156.19     1121.00     65.37 o 
  -5   9   7      129.93      143.46     13.47 o 
  -3   9   7      159.83      169.14     13.82 o 
  -1   9   7        0.02       -6.26      7.44 o 
   1   9   7     3127.83     3147.10     50.57 o 
   3   9   7      102.35      108.15     13.72 o 
   5   9   7     1435.82     1360.76     31.57 o 
   7   9   7      131.08       89.87     13.69 o 
   9   9   7      264.69      209.27     19.77 o 
  11   9   7       60.25       57.29     13.23 o 
  13   9   7      325.38      439.53     43.07 o 
 -12  10   7      770.58      811.26     53.70 o 
 -10  10   7      129.94      146.23     29.10 o 
  -8  10   7       26.34       22.61      9.41 o 
  -6  10   7        0.07      -17.04      9.87 o 
  -4  10   7       20.33        5.10     10.85 o 
  -2  10   7      767.50      746.11     25.28 o 
   0  10   7      319.33      339.47     18.58 o 
   2  10   7     1203.29     1119.55     33.31 o 
   4  10   7      150.00      142.52     16.15 o 
   6  10   7      985.21      878.00     44.55 o 
   8  10   7      966.28      931.78     44.80 o 
  10  10   7       91.29      101.70     16.23 o 
  12  10   7       22.98       86.37     27.55 o 
 -11  11   7      104.31      110.59     30.93 o 
  -9  11   7       13.10        4.60     22.39 o 
  -7  11   7        7.80       -3.80     20.88 o 
  -5  11   7       10.09       16.55     14.94 o 
  -3  11   7       16.80       10.87     12.86 o 
  -1  11   7      131.44      125.77     18.85 o 
   1  11   7       83.89      117.73     15.63 o 
   3  11   7       95.79       70.16     26.92 o 
   5  11   7      114.88      145.06     21.25 o 
   7  11   7       65.49       74.85     22.44 o 
   9  11   7       92.31       83.36     19.06 o 
 -10  12   7       38.90       22.72     40.88 o 
  -8  12   7        5.95       21.53     21.69 o 
  -6  12   7       84.06      101.27     18.23 o 
  -4  12   7      236.08      215.55     26.35 o 
  -2  12   7      477.59      498.15     30.49 o 
   0  12   7       58.54       39.57     16.85 o 
   2  12   7      669.69      730.63     37.49 o 
   4  12   7      262.12      276.05     31.68 o 
   6  12   7       18.41       33.61     18.77 o 
   8  12   7      122.60      101.23     34.43 o 
  -7  13   7        0.04       -4.49     14.52 o 
  -5  13   7      534.30      568.65     32.42 o 
  -3  13   7      111.11       66.53     17.83 o 
  -1  13   7       45.36       24.80     16.88 o 
   1  13   7        0.04       31.52     17.82 o 
   3  13   7      716.02      788.64     69.34 o 
   5  13   7      182.23      154.03     27.77 o 
  -2  14   7       16.09       12.60     16.51 o 
   0  14   7      304.36      272.62     28.81 o 
   2  14   7       42.85       25.28     22.95 o 
 -18   0   8     1032.76     1029.02     46.75 o 
 -16   0   8      196.78      264.29     53.79 o 
 -14   0   8      639.48      513.64     37.36 o 
 -12   0   8      438.81      438.25     66.12 o 
 -10   0   8      517.90      432.95     29.36 o 
  -8   0   8     2155.32     1842.57     29.11 o 
  -6   0   8     4290.96     4513.02     59.04 o 
  -4   0   8      700.86      664.51     21.75 o 
  -2   0   8       88.93      154.92     23.08 o 
   0   0   8      137.74      183.80     11.92 o 
   2   0   8     8501.21     9127.83     93.44 o 
   4   0   8     3074.48     2682.59     35.38 o 
   6   0   8     8286.86     7588.63     92.93 o 
   8   0   8      381.60      362.31     15.46 o 
  10   0   8     1587.65     1495.09     37.95 o 
  12   0   8      116.20       92.68     17.35 o 
  14   0   8      149.06      125.36     18.78 o 
  16   0   8        2.75       -2.15     12.31 o 
 -19   1   8       57.07       73.03     17.76 o 
 -17   1   8      494.86      525.56     24.57 o 
 -15   1   8        6.05        5.02      9.93 o 
 -13   1   8      112.94      114.12     16.78 o 
 -11   1   8     2347.42     2199.19     48.33 o 
  -9   1   8      641.33      626.60     11.01 o 
  -7   1   8      288.82      303.20      7.32 o 
  -5   1   8     2116.66     2198.84     24.70 o 
  -3   1   8     1185.30     1154.71     15.72 o 
  -1   1   8      177.40      179.48      6.63 o 
   1   1   8     1651.07     1680.33     18.03 o 
   3   1   8       22.08       29.64      5.29 o 
   5   1   8      401.01      480.94     11.23 o 
   7   1   8      557.07      569.01     13.32 o 
   9   1   8      989.69      976.00     21.04 o 
  11   1   8      682.03      600.75     19.02 o 
  13   1   8      136.91      128.16     16.26 o 
  15   1   8      202.51      247.27     17.21 o 
  17   1   8      817.59      886.51     46.47 o 
 -18   2   8      495.95      544.09     28.29 o 
 -16   2   8        6.68        7.99      8.45 o 
 -14   2   8     1606.08     1484.99     43.07 o 
 -12   2   8     7943.09     7512.86    113.55 o 
 -10   2   8     3347.70     3042.64     41.06 o 
  -8   2   8     2956.84     3190.90     36.54 o 
  -6   2   8     3137.36     3583.80     35.47 o 
  -4   2   8    10697.78    11572.36     81.16 o 
  -2   2   8     7286.43     7137.09     53.07 o 
   0   2   8      132.84      111.90      4.81 o 
   2   2   8     6721.15     6854.25     55.31 o 
   4   2   8      103.79      110.98      6.67 o 
   6   2   8        1.56       27.83      5.34 o 
   8   2   8     4628.06     4222.90     55.63 o 
  10   2   8      851.53      866.52     23.49 o 
  12   2   8        2.06        9.54      7.28 o 
  14   2   8      519.01      526.01     21.88 o 
  16   2   8      512.57      571.12     44.40 o 
 -17   3   8        0.76       28.45     16.46 o 
 -15   3   8      337.60      312.93     18.48 o 
 -13   3   8      209.44      174.52     17.86 o 
 -11   3   8      300.26      279.61     15.60 o 
  -9   3   8     2309.90     2163.30     44.19 o 
  -7   3   8      245.34      210.00      8.77 o 
  -5   3   8     7166.32     7119.81     66.00 o 
  -3   3   8     9212.54     9963.79     85.26 o 
  -1   3   8       60.93      105.18      5.12 o 
   1   3   8     1103.35     1043.87     13.67 o 
   3   3   8     3205.74     3394.46     34.51 o 
   5   3   8     6955.81     7426.95     70.39 o 
   7   3   8        9.30        5.33      4.61 o 
   9   3   8      153.62      174.31     11.67 o 
  11   3   8     1559.34     1327.91     28.83 o 
  13   3   8       17.96       72.40     17.95 o 
  15   3   8     1351.16     1413.16     32.39 o 
 -18   4   8       10.83       34.34     42.37 o 
 -16   4   8        0.59       -2.64     10.30 o 
 -14   4   8       24.61       14.67     10.44 o 
 -12   4   8      118.17      129.68     13.21 o 
 -10   4   8     1759.49     1738.89     46.45 o 
  -8   4   8      471.99      493.27     17.29 o 
  -6   4   8      358.63      283.59      9.14 o 
  -4   4   8    10540.44    11086.12     76.71 o 
  -2   4   8    11320.26    12105.29    103.32 o 
   0   4   8     3943.27     3850.87     38.94 o 
   2   4   8      821.15      842.14     12.62 o 
   4   4   8        3.14        0.20      3.95 o 
   6   4   8     4120.62     4249.74     51.91 o 
   8   4   8      174.02      159.30     11.44 o 
  10   4   8      890.36      781.39     30.71 o 
  12   4   8        2.51       14.48      8.29 o 
  14   4   8      424.12      444.64     95.62 o 
  16   4   8        5.79       61.81     52.09 o 
 -17   5   8       43.18       45.29     17.76 o 
 -15   5   8     1433.31     1326.40     51.84 o 
 -13   5   8      202.97      208.29     15.64 o 
 -11   5   8      278.92      214.48     17.36 o 
  -9   5   8      309.75      273.09     17.79 o 
  -7   5   8        5.85        3.50      6.50 o 
  -5   5   8     1445.34     1568.80     19.42 o 
  -3   5   8      585.32      718.92     12.54 o 
  -1   5   8     6149.16     5714.65     47.63 o 
   1   5   8      613.39      652.15     12.29 o 
   3   5   8      358.87      371.71      9.78 o 
   5   5   8      559.00      617.61     13.84 o 
   7   5   8       20.26       23.15     10.70 o 
   9   5   8       95.55       95.34     10.58 o 
  11   5   8        0.05       22.50      9.04 o 
  13   5   8        8.43       15.22     10.32 o 
  15   5   8       23.04       77.27     30.53 o 
 -16   6   8      103.15       75.32     19.71 o 
 -14   6   8      453.60      406.32     25.10 o 
 -12   6   8      305.52      287.09     21.00 o 
 -10   6   8       47.36       41.91     15.18 o 
  -8   6   8     1044.00      882.66     27.92 o 
  -6   6   8      854.38      827.26     15.55 o 
  -4   6   8      864.99      800.48     13.82 o 
  -2   6   8        3.41        2.08      4.57 o 
   0   6   8       13.92       32.78      5.11 o 
   2   6   8        5.66       -7.45      4.15 o 
   4   6   8       46.68       71.38      8.39 o 
   6   6   8       46.26       47.47      9.22 o 
   8   6   8      487.28      500.55     19.98 o 
  10   6   8      972.86      953.49     27.91 o 
  12   6   8      502.06      519.99     24.96 o 
  14   6   8      423.25      509.74     43.69 o 
 -15   7   8      325.23      353.08     32.30 o 
 -13   7   8      987.88      996.20     41.19 o 
 -11   7   8      146.75      176.10     17.99 o 
  -9   7   8       81.07       57.39     16.20 o 
  -7   7   8       44.68       22.27      6.99 o 
  -5   7   8      458.34      473.43     15.15 o 
  -3   7   8      399.49      322.56     10.70 o 
  -1   7   8      108.28      146.11      9.28 o 
   1   7   8     2139.04     2017.12     29.82 o 
   3   7   8      191.63      224.61     13.46 o 
   5   7   8      307.34      342.82     16.05 o 
   7   7   8     2751.71     2632.33     48.89 o 
   9   7   8      463.49      432.99     20.11 o 
  11   7   8      377.50      412.04     42.05 o 
  13   7   8      613.75      665.00     47.66 o 
 -14   8   8        5.52       25.30     14.67 o 
 -12   8   8       95.00       96.02     17.26 o 
 -10   8   8        2.50        2.66     10.51 o 
  -8   8   8      685.85      538.74     30.50 o 
  -6   8   8      148.09      123.02     12.90 o 
  -4   8   8        7.46        8.92      7.06 o 
  -2   8   8     2273.09     2258.47     34.51 o 
   0   8   8     8163.73     8016.24     86.39 o 
   2   8   8      746.02      746.05     22.54 o 
   4   8   8        5.80        2.35      8.37 o 
   6   8   8      334.39      274.20     17.23 o 
   8   8   8      317.34      276.39     17.69 o 
  10   8   8       21.56       31.73     13.02 o 
  12   8   8       92.15      115.95     14.86 o 
  14   8   8       76.86      140.15     94.25 o 
 -13   9   8       35.38       26.35     18.50 o 
 -11   9   8        0.04        7.65     14.00 o 
  -9   9   8      100.13      137.85     21.11 o 
  -7   9   8       47.90       40.96     19.77 o 
  -5   9   8     1467.52     1297.22     31.49 o 
  -3   9   8      237.42      234.86     17.75 o 
  -1   9   8     1411.05     1412.31     32.50 o 
   1   9   8      102.36       98.37     13.76 o 
   3   9   8     1058.87      978.29     30.56 o 
   5   9   8      891.82      869.51     26.12 o 
   7   9   8       14.91       22.73     13.34 o 
   9   9   8      181.76      152.03     19.12 o 
  11   9   8       94.82      127.77     30.35 o 
  13   9   8       21.04       61.41     27.05 o 
 -12  10   8      802.12      821.42     52.93 o 
 -10  10   8      208.86      168.91     31.48 o 
  -8  10   8        1.52        4.38     10.85 o 
  -6  10   8      140.98      144.16     15.48 o 
  -4  10   8      105.15      104.79     15.05 o 
  -2  10   8       28.83       34.88     13.52 o 
   0  10   8      505.81      457.49     24.82 o 
   2  10   8       33.93       34.58     12.00 o 
   4  10   8        2.38       -0.91     14.33 o 
   6  10   8     1383.82     1281.06     55.03 o 
   8  10   8      366.82      355.10     31.88 o 
  10  10   8       47.26       49.83     15.77 o 
 -11  11   8      694.50      655.30     72.97 o 
  -9  11   8      291.47      382.58     42.49 o 
  -7  11   8      109.33       81.47     16.71 o 
  -5  11   8      287.99      295.75     23.81 o 
  -3  11   8       28.49       23.79     13.59 o 
  -1  11   8       28.39        1.96     12.61 o 
   1  11   8        1.86       -4.10     10.86 o 
   3  11   8      341.77      378.19     23.30 o 
   5  11   8      224.17      111.94     25.19 o 
   7  11   8      160.37      168.63     26.24 o 
   9  11   8       17.02       55.05     20.06 o 
 -10  12   8        0.97        2.28     40.99 o 
  -8  12   8        9.18       14.56     19.12 o 
  -6  12   8      176.89      189.35     21.34 o 
  -4  12   8      207.44      267.16     25.16 o 
  -2  12   8       16.30       23.87     17.56 o 
   0  12   8       43.69       30.97     17.71 o 
   2  12   8       46.50       37.08     17.81 o 
   4  12   8       20.02       -9.07     16.21 o 
   6  12   8        0.29       -3.79     17.92 o 
   8  12   8        6.43       13.76     16.43 o 
  -7  13   8      306.34      366.63     28.65 o 
  -5  13   8        0.12       -4.13     18.67 o 
  -3  13   8      501.50      526.76     40.04 o 
  -1  13   8       40.41       69.43     19.67 o 
   1  13   8        2.87       -8.65     16.38 o 
   3  13   8       85.53       90.99     28.49 o 
   5  13   8       39.15       39.83     20.90 o 
  -2  14   8      181.17      177.54     39.99 o 
   0  14   8        0.75      -12.57     32.67 o 
 -19   1   9      350.10      365.86     32.39 o 
 -17   1   9       61.68       73.44     12.51 o 
 -15   1   9       58.37       61.07     14.19 o 
 -13   1   9      411.88      448.95     25.03 o 
 -11   1   9       38.53       37.22     11.05 o 
  -9   1   9      310.01      310.56      9.44 o 
  -7   1   9     3089.73     2883.15     31.87 o 
  -5   1   9     3097.02     3206.27     31.06 o 
  -3   1   9       48.52       65.12      4.67 o 
  -1   1   9      342.20      450.50      9.86 o 
   1   1   9     5399.62     5579.56     48.63 o 
   3   1   9      919.33      909.41     15.86 o 
   5   1   9     3518.58     3442.96     35.07 o 
   7   1   9     1066.37     1067.96     21.10 o 
   9   1   9       59.90       72.92      8.74 o 
  11   1   9        5.74        6.02      7.39 o 
  13   1   9        7.08       21.02     17.40 o 
  15   1   9        8.28       15.16     11.60 o 
 -18   2   9      418.14      394.83     32.15 o 
 -16   2   9      256.42      249.70     20.63 o 
 -14   2   9      221.04      197.72     19.28 o 
 -12   2   9     7540.14     7125.95    110.03 o 
 -10   2   9      135.89      169.61     10.27 o 
  -8   2   9      141.48      182.13      9.02 o 
  -6   2   9     1263.67     1446.55     23.07 o 
  -4   2   9     3815.73     3868.07     35.07 o 
  -2   2   9     6375.85     6195.02     49.91 o 
   0   2   9     5788.92     6326.91     51.94 o 
   2   2   9     1917.44     2212.53     23.35 o 
   4   2   9     1528.05     1668.16     21.87 o 
   6   2   9       83.24       42.14      6.07 o 
   8   2   9    18134.83    17215.39    177.63 o 
  10   2   9     1670.08     1479.57     30.39 o 
  12   2   9      724.71      571.21     19.92 o 
  14   2   9      161.30      156.77     20.08 o 
  16   2   9      265.64      331.13     18.36 o 
 -17   3   9      503.08      478.26     26.49 o 
 -15   3   9      568.35      527.55     28.40 o 
 -13   3   9       83.44       91.17     14.84 o 
 -11   3   9     3430.58     3301.81     52.88 o 
  -9   3   9     2162.12     1962.74     34.70 o 
  -7   3   9     1093.43      994.47     22.16 o 
  -5   3   9     1390.32     1718.81     17.84 o 
  -3   3   9     3414.86     3409.40     28.61 o 
  -1   3   9     1181.83     1316.09     16.18 o 
   1   3   9     5145.22     5447.69     46.68 o 
   3   3   9     1676.67     1671.14     23.48 o 
   5   3   9      614.15      595.84     14.27 o 
   7   3   9      216.38      247.43     12.96 o 
   9   3   9        5.60       18.19     10.05 o 
  11   3   9     2677.62     2369.35     41.14 o 
  13   3   9       23.91       44.06     11.99 o 
  15   3   9       10.02       30.14     12.47 o 
 -18   4   9      139.28      106.02     19.99 o 
 -16   4   9       26.58       24.57     11.70 o 
 -14   4   9      679.53      735.99     31.73 o 
 -12   4   9      113.84      140.27     13.37 o 
 -10   4   9      157.33      172.79     15.05 o 
  -8   4   9      155.33      112.46     11.43 o 
  -6   4   9     4312.62     4254.64     66.94 o 
  -4   4   9     6034.15     6303.33     67.00 o 
  -2   4   9    25846.92    25886.51    213.24 o 
   0   4   9      247.62      186.35      6.76 o 
   2   4   9     3392.78     3505.86     32.38 o 
   4   4   9      447.82      530.55     13.02 o 
   6   4   9      208.04      215.11     11.22 o 
   8   4   9      399.88      394.01     17.70 o 
  10   4   9      517.39      477.64     19.58 o 
  12   4   9       19.79       12.67     15.41 o 
  14   4   9      473.79      487.01     31.58 o 
  16   4   9       87.69      115.54     41.25 o 
 -17   5   9        0.11       32.19     22.66 o 
 -15   5   9      249.80      265.64     28.75 o 
 -13   5   9       99.20       98.55     12.99 o 
 -11   5   9      365.61      350.61     28.02 o 
  -9   5   9      249.00      243.77     17.30 o 
  -7   5   9      348.73      421.21     16.91 o 
  -5   5   9      231.57      258.52      8.57 o 
  -3   5   9     1402.80     1491.51     18.08 o 
  -1   5   9       24.76       51.27      4.95 o 
   1   5   9       17.83       12.91      3.97 o 
   3   5   9       44.26       43.19      6.07 o 
   5   5   9      361.85      421.81     14.51 o 
   7   5   9        3.51        0.76      7.53 o 
   9   5   9      746.29      699.52     25.38 o 
  11   5   9       27.05       29.16     10.53 o 
  13   5   9       82.76       65.01     27.03 o 
  15   5   9       40.87       82.82     28.42 o 
 -16   6   9       52.79       74.19     39.74 o 
 -14   6   9       34.02       50.74     14.49 o 
 -12   6   9      620.97      648.05     32.17 o 
 -10   6   9      167.91      170.97     19.90 o 
  -8   6   9      404.96      442.88     21.34 o 
  -6   6   9       67.22       77.60      6.62 o 
  -4   6   9       90.86       78.27      6.67 o 
  -2   6   9      810.97      827.60     16.12 o 
   0   6   9      490.16      489.65     13.61 o 
   2   6   9      311.73      298.23     10.34 o 
   4   6   9       82.63      125.59      9.55 o 
   6   6   9      149.50      117.35     11.54 o 
   8   6   9       23.39       13.10      8.78 o 
  10   6   9       95.97      109.58     23.83 o 
  12   6   9      747.34      728.23     30.91 o 
  14   6   9       55.30       92.13     26.66 o 
 -15   7   9      350.63      377.70     29.73 o 
 -13   7   9      260.36      197.68     23.00 o 
 -11   7   9        7.54       10.45     15.24 o 
  -9   7   9      795.96      592.29     31.65 o 
  -7   7   9     1870.58     1639.45     25.61 o 
  -5   7   9      908.44      801.05     25.33 o 
  -3   7   9      515.28      486.35     12.92 o 
  -1   7   9     1723.37     1625.18     22.89 o 
   1   7   9      557.26      515.99     15.42 o 
   3   7   9       15.09        3.55      5.39 o 
   5   7   9      192.40      201.57     13.68 o 
   7   7   9        7.72       31.30     15.45 o 
   9   7   9      138.81      138.86     17.48 o 
  11   7   9      293.17      353.67     23.64 o 
  13   7   9       11.39       17.40     20.81 o 
 -14   8   9       20.69       47.36     15.13 o 
 -12   8   9      369.81      455.56     27.26 o 
 -10   8   9       62.59       48.40     13.52 o 
  -8   8   9        6.33        3.32     13.85 o 
  -6   8   9       83.52       51.68     10.83 o 
  -4   8   9       14.74       31.48      7.84 o 
  -2   8   9     6767.37     6650.35     77.20 o 
   0   8   9     6320.26     6099.72     70.34 o 
   2   8   9      328.96      355.38     16.82 o 
   4   8   9      188.28      186.62     13.69 o 
   6   8   9     3036.17     2695.67     51.58 o 
   8   8   9      703.21      653.07     25.17 o 
  10   8   9       44.13       40.71     14.92 o 
  12   8   9        6.16       21.26     16.76 o 
 -13   9   9      196.53      212.41     23.05 o 
 -11   9   9      239.23      290.46     23.57 o 
  -9   9   9      581.49      511.27     32.46 o 
  -7   9   9       76.31      112.17     18.11 o 
  -5   9   9        9.76        8.51     13.50 o 
  -3   9   9      104.04      128.52     15.03 o 
  -1   9   9     3554.89     3482.83     54.65 o 
   1   9   9     1644.63     1558.04     61.33 o 
   3   9   9       83.63       78.54     13.60 o 
   5   9   9     1705.02     1678.31     36.62 o 
   7   9   9      582.24      515.01     28.95 o 
   9   9   9        0.00        7.74     13.67 o 
  11   9   9      914.99     1114.77     39.66 o 
 -12  10   9      905.74      922.54     83.08 o 
 -10  10   9      125.58      153.78     31.16 o 
  -8  10   9      147.43      133.14     31.40 o 
  -6  10   9        0.09        7.88     10.55 o 
  -4  10   9       17.11       32.30     14.33 o 
  -2  10   9       58.08       31.95     12.20 o 
   0  10   9      839.84      835.70     29.57 o 
   2  10   9       31.63       23.54     12.17 o 
   4  10   9        1.08        9.66     11.78 o 
   6  10   9      924.16      900.99     46.49 o 
   8  10   9     1776.93     1649.60     62.19 o 
  10  10   9       26.63       26.08     27.43 o 
 -11  11   9      176.33      227.90     66.86 o 
  -9  11   9       11.88       15.97     23.46 o 
  -7  11   9       20.18      104.49     41.89 o 
  -5  11   9      149.42      109.54     17.91 o 
  -3  11   9      349.17      383.85     27.92 o 
  -1  11   9       42.70       63.27     17.64 o 
   1  11   9       30.34       27.09     12.71 o 
   3  11   9        9.88       23.45     15.20 o 
   5  11   9       45.55       81.09     23.98 o 
   7  11   9      236.34      209.30     29.64 o 
   9  11   9      146.63      216.90     62.83 o 
 -10  12   9      116.81      111.87     32.42 o 
  -8  12   9       21.38       50.28     27.68 o 
  -6  12   9      399.80      466.29     28.37 o 
  -4  12   9      139.47      123.34     20.56 o 
  -2  12   9      224.81      221.75     27.14 o 
   0  12   9      176.85      156.55     22.93 o 
   2  12   9       51.51      101.09     21.18 o 
   4  12   9       11.98       20.50     21.61 o 
   6  12   9       62.59       49.20     21.24 o 
   8  12   9       39.39       26.60     37.54 o 
  -7  13   9      395.24      494.00     31.88 o 
  -5  13   9        2.61       40.46     17.34 o 
  -3  13   9      183.03      227.35     29.38 o 
  -1  13   9        0.91       -3.48     15.22 o 
   1  13   9      236.53      244.73     27.17 o 
   3  13   9      211.47      235.57     26.70 o 
   5  13   9      484.43      502.35     40.56 o 
 -18   0  10      780.57      840.13     42.67 o 
 -16   0  10      252.39      291.85     34.39 o 
 -14   0  10      209.18      176.64     26.78 o 
 -12   0  10     7664.62     7245.51    157.84 o 
 -10   0  10      775.72      773.49     38.17 o 
  -8   0  10      539.68      513.85     17.72 o 
  -6   0  10      578.78      571.06     15.78 o 
  -4   0  10     4504.64     4613.60     65.18 o 
  -2   0  10     3680.39     3802.37     56.65 o 
   0   0  10        6.15       15.25      5.56 o 
   2   0  10     4039.12     4189.52     55.93 o 
   4   0  10       10.06       24.59      6.02 o 
   6   0  10      857.92      790.85     21.06 o 
   8   0  10      419.50      314.92     27.86 o 
  10   0  10       23.82       34.50     10.92 o 
  12   0  10      496.78      453.89     47.67 o 
  14   0  10      280.59      360.70     28.15 o 
  16   0  10       37.61       81.09     38.76 o 
 -17   1  10      205.36      241.60     18.41 o 
 -15   1  10      332.23      356.93     35.12 o 
 -13   1  10     1356.77     1249.78     38.98 o 
 -11   1  10        1.87        8.85     10.34 o 
  -9   1  10        8.94        4.95      4.42 o 
  -7   1  10      325.51      439.94      9.13 o 
  -5   1  10    10562.42    11333.89     91.07 o 
  -3   1  10        7.66        7.51      4.00 o 
  -1   1  10     4154.86     4172.18     40.59 o 
   1   1  10     5280.07     5586.60     53.43 o 
   3   1  10      700.85      810.87     17.23 o 
   5   1  10     3064.47     3008.40     32.47 o 
   7   1  10      115.66      112.67      9.99 o 
   9   1  10     3053.01     2667.14     42.68 o 
  11   1  10        8.25        6.81      7.73 o 
  13   1  10      492.56      426.52     21.55 o 
  15   1  10      229.77      206.23     20.53 o 
 -18   2  10       63.34       54.66     15.58 o 
 -16   2  10      130.54      135.35     18.39 o 
 -14   2  10       88.21      110.13     19.62 o 
 -12   2  10        0.03        0.59      9.52 o 
 -10   2  10      254.55      238.10     13.80 o 
  -8   2  10      609.05      592.23     14.98 o 
  -6   2  10      555.53      523.29      9.42 o 
  -4   2  10     1911.90     1763.77     22.73 o 
  -2   2  10     3904.65     3946.75     35.17 o 
   0   2  10     6635.28     7115.91     62.10 o 
   2   2  10      123.80      214.68      7.04 o 
   4   2  10       24.26       37.60      5.33 o 
   6   2  10     3403.51     3317.88     39.43 o 
   8   2  10    13216.50    12125.28    131.85 o 
  10   2  10       12.38        7.26      8.07 o 
  12   2  10      115.84      114.98     11.75 o 
  14   2  10      197.76      262.96     18.41 o 
  16   2  10     1312.29     1425.65     36.49 o 
 -17   3  10      606.02      640.43     36.03 o 
 -15   3  10       10.77        6.85     14.62 o 
 -13   3  10      180.31      215.43     31.12 o 
 -11   3  10     4295.46     4190.38     67.78 o 
  -9   3  10       59.33       64.10      8.74 o 
  -7   3  10      709.97      798.47     17.84 o 
  -5   3  10     1413.44     1486.07     16.73 o 
  -3   3  10     8024.27     8508.14     60.81 o 
  -1   3  10       37.79       28.82      3.98 o 
   1   3  10      303.71      281.10      8.23 o 
   3   3  10      677.94      612.10     13.26 o 
   5   3  10       51.21       56.74      6.76 o 
   7   3  10     2931.01     2811.98     43.28 o 
   9   3  10      686.08      641.95     20.69 o 
  11   3  10     1463.43     1325.13     38.20 o 
  13   3  10        1.47       16.05     10.08 o 
  15   3  10       17.21       31.80     16.85 o 
 -18   4  10       52.69       61.45     16.90 o 
 -16   4  10       30.79       33.53     11.62 o 
 -14   4  10      547.87      560.10     28.64 o 
 -12   4  10       18.54        2.21      8.76 o 
 -10   4  10     2236.78     2066.71     44.84 o 
  -8   4  10      219.47      175.04     18.35 o 
  -6   4  10     1156.41     1140.89     14.89 o 
  -4   4  10     8730.58     9522.61     75.57 o 
  -2   4  10    20589.14    21524.84    158.62 o 
   0   4  10     5011.18     4796.13     41.67 o 
   2   4  10       72.25       76.37      5.33 o 
   4   4  10     1875.03     2071.03     28.85 o 
   6   4  10       86.42       81.86      8.92 o 
   8   4  10        5.60        0.78      8.06 o 
  10   4  10     1771.74     1633.35     33.75 o 
  12   4  10      241.59      240.64     19.72 o 
  14   4  10       35.48       75.63     23.01 o 
 -17   5  10      385.32      510.54    106.58 o 
 -15   5  10      338.89      322.51     24.04 o 
 -13   5  10       44.80       32.18     10.85 o 
 -11   5  10      251.77      257.71     19.07 o 
  -9   5  10      714.38      747.73     38.73 o 
  -7   5  10      477.30      479.08     17.84 o 
  -5   5  10     1783.57     1841.61     21.44 o 
  -3   5  10     2799.91     2466.25     25.22 o 
  -1   5  10      258.40      256.74      9.02 o 
   1   5  10      175.06      163.14      7.15 o 
   3   5  10        6.70       13.01      4.85 o 
   5   5  10     3364.61     3164.20     42.69 o 
   7   5  10       24.90       -1.37      7.88 o 
   9   5  10      586.51      565.74     20.08 o 
  11   5  10      141.30      149.11     18.12 o 
  13   5  10      138.45      170.51     19.55 o 
  15   5  10      220.44      308.50     48.64 o 
 -16   6  10       15.20       18.46     20.52 o 
 -14   6  10      164.67      222.32     30.50 o 
 -12   6  10      274.89      338.48     25.84 o 
 -10   6  10       31.36       19.02     14.01 o 
  -8   6  10      608.52      589.00     26.81 o 
  -6   6  10      144.20      135.21      7.91 o 
  -4   6  10      223.95      232.63      9.39 o 
  -2   6  10     1154.09     1222.69     19.07 o 
   0   6  10        3.03        4.17      4.53 o 
   2   6  10     1247.97     1172.34     21.27 o 
   4   6  10      831.65      740.40     18.97 o 
   6   6  10      488.33      482.35     18.79 o 
   8   6  10      729.63      661.41     26.01 o 
  10   6  10        0.82        5.90     12.58 o 
  12   6  10        2.48        0.95     11.71 o 
  14   6  10       61.62      129.67     36.57 o 
 -15   7  10      804.12      984.35     49.31 o 
 -13   7  10      369.91      488.27     27.04 o 
 -11   7  10       13.20       -8.26     13.17 o 
  -9   7  10      515.62      438.28     27.73 o 
  -7   7  10     1434.90     1146.74     20.99 o 
  -5   7  10      226.41      175.38     10.38 o 
  -3   7  10      849.88      905.90     17.37 o 
  -1   7  10     2175.96     2083.04     27.04 o 
   1   7  10      105.59       84.34      9.76 o 
   3   7  10       86.17      104.98     11.92 o 
   5   7  10     1960.47     1678.43     34.22 o 
   7   7  10       42.58       44.26     11.35 o 
   9   7  10       75.14       73.53     24.13 o 
  11   7  10      151.74      197.23     20.45 o 
  13   7  10      138.22      142.75     40.80 o 
 -14   8  10      161.64      167.46     20.47 o 
 -12   8  10        9.42      -13.48     11.51 o 
 -10   8  10       31.62       35.55     16.79 o 
  -8   8  10       46.75       46.32     25.01 o 
  -6   8  10      475.36      535.56     20.86 o 
  -4   8  10      429.61      365.30     17.58 o 
  -2   8  10     2288.20     2166.27     36.37 o 
   0   8  10      771.16      749.10     21.81 o 
   2   8  10       31.13       39.04      9.79 o 
   4   8  10      215.88      171.46     15.41 o 
   6   8  10      430.04      392.68     20.94 o 
   8   8  10       17.84       -6.31     18.82 o 
  10   8  10       53.20       37.70     14.88 o 
  12   8  10      210.24      231.66     21.20 o 
 -13   9  10        2.32       -7.69     14.30 o 
 -11   9  10       20.83       36.84     15.46 o 
  -9   9  10       72.74       53.88     14.60 o 
  -7   9  10      796.31      749.22     41.53 o 
  -5   9  10       12.06       23.46     11.22 o 
  -3   9  10        0.21       -4.10     10.05 o 
  -1   9  10      289.02      291.81     16.91 o 
   1   9  10      137.92      140.01     15.13 o 
   3   9  10        1.21      -11.00      9.70 o 
   5   9  10      474.27      506.44     36.52 o 
   7   9  10        0.19        1.22     16.23 o 
   9   9  10        2.29        5.10     14.50 o 
  11   9  10        2.49       11.48     17.58 o 
 -12  10  10      854.62      870.64     80.64 o 
 -10  10  10      301.33      333.44     38.80 o 
  -8  10  10       71.17       24.14     22.94 o 
  -6  10  10        5.99      -19.36      9.68 o 
  -4  10  10      129.32      107.14     17.48 o 
  -2  10  10       65.80       49.74     14.10 o 
   0  10  10       95.94      109.39     14.89 o 
   2  10  10      271.17      287.80     20.17 o 
   4  10  10      195.56      212.80     28.46 o 
   6  10  10     2298.74     2172.04     74.10 o 
   8  10  10      481.85      396.58     34.45 o 
  10  10  10       52.77       89.00     18.75 o 
 -11  11  10      285.97      299.41     39.13 o 
  -9  11  10       38.51       88.10     27.88 o 
  -7  11  10      213.53      231.54     23.95 o 
  -5  11  10      756.73      772.55     34.24 o 
  -3  11  10       35.43       -3.99     12.44 o 
  -1  11  10      315.71      321.61     29.93 o 
   1  11  10       65.99       69.12     14.89 o 
   3  11  10       12.68        5.65     14.67 o 
   5  11  10      108.19      142.10     49.01 o 
   7  11  10      739.61      829.20     47.36 o 
   9  11  10        5.91        5.35     16.58 o 
  -8  12  10       19.09       27.68     11.21 o 
  -6  12  10        2.01       13.96     21.27 o 
  -4  12  10        4.13       11.10     16.24 o 
  -2  12  10      134.48      131.75     21.91 o 
   0  12  10      389.64      370.95     29.00 o 
   2  12  10        3.02      -18.94     29.47 o 
   4  12  10      270.83      254.23     27.54 o 
   6  12  10       11.28       13.46     20.03 o 
  -7  13  10       24.61       32.86     15.97 o 
  -5  13  10     1763.27     1829.25     56.33 o 
  -3  13  10      330.71      377.69     70.21 o 
  -1  13  10        0.00       11.75     16.95 o 
   1  13  10        6.10       24.45     21.30 o 
   3  13  10       51.02       59.86     19.18 o 
 -17   1  11      247.12      284.60     24.94 o 
 -15   1  11     1250.74     1187.72     40.91 o 
 -13   1  11      295.34      305.83     38.92 o 
 -11   1  11      754.29      654.27     26.71 o 
  -9   1  11       46.16       57.63      7.09 o 
  -7   1  11     3340.32     3411.17     34.09 o 
  -5   1  11     2874.62     3053.56     31.32 o 
  -3   1  11      131.50      102.48      6.46 o 
  -1   1  11      141.19      156.11      6.13 o 
   1   1  11    13115.09    13912.67    118.82 o 
   3   1  11      335.90      427.89     12.02 o 
   5   1  11      663.61      676.18     15.75 o 
   7   1  11     1996.89     1890.16     30.59 o 
   9   1  11      455.67      387.33     16.88 o 
  11   1  11       22.88       15.15      9.14 o 
  13   1  11      167.01      194.86     20.39 o 
  15   1  11      109.92      113.09     19.13 o 
 -18   2  11      409.57      465.93     27.56 o 
 -16   2  11      307.05      300.50     40.85 o 
 -14   2  11        2.93       12.63     11.68 o 
 -12   2  11      112.00      110.35     11.15 o 
 -10   2  11     1424.63     1362.47     30.02 o 
  -8   2  11       15.94        3.77      7.72 o 
  -6   2  11     1190.98     1374.42     17.09 o 
  -4   2  11        0.32        1.71      3.55 o 
  -2   2  11     1102.66     1201.45     26.22 o 
   0   2  11      390.25      378.14      9.35 o 
   2   2  11     5068.81     4876.57     50.40 o 
   4   2  11      330.82      341.85     10.70 o 
   6   2  11      107.45       96.46     14.93 o 
   8   2  11     1668.07     1568.71     31.68 o 
  10   2  11      673.76      648.54     23.54 o 
  12   2  11       46.50       55.73     12.50 o 
  14   2  11       27.53       47.25     12.43 o 
  16   2  11       13.75       52.27     15.83 o 
 -17   3  11       58.26       56.31     12.23 o 
 -15   3  11       51.38       68.37     14.75 o 
 -13   3  11       31.87       28.28      9.42 o 
 -11   3  11        6.03       -9.36      8.61 o 
  -9   3  11     1114.32     1030.90     29.32 o 
  -7   3  11      886.11      918.32     19.67 o 
  -5   3  11       17.52       34.09      3.83 o 
  -3   3  11    13478.50    14013.18     99.47 o 
  -1   3  11      666.40      733.72     13.06 o 
   1   3  11     2713.23     2944.89     30.21 o 
   3   3  11      651.99      647.17     12.01 o 
   5   3  11      932.03     1066.95     27.53 o 
   7   3  11     2675.45     2638.20     42.58 o 
   9   3  11      287.61      294.22     15.47 o 
  11   3  11       25.22       21.44      9.79 o 
  13   3  11       78.96       71.53     17.23 o 
  15   3  11        0.00       26.35     16.37 o 
 -18   4  11       10.53       71.47     17.02 o 
 -16   4  11      304.43      265.26     21.07 o 
 -14   4  11       53.98       66.24     11.93 o 
 -12   4  11       78.12       66.08     21.67 o 
 -10   4  11       94.94      125.24     18.22 o 
  -8   4  11     1230.04     1307.21     29.00 o 
  -6   4  11      611.66      570.02     11.27 o 
  -4   4  11     1697.73     1640.40     19.70 o 
  -2   4  11     1245.04     1327.52     18.79 o 
   0   4  11       54.72       74.14      5.51 o 
   2   4  11        8.83       20.75      4.46 o 
   4   4  11        0.39        5.22      4.80 o 
   6   4  11       45.69       26.52      7.84 o 
   8   4  11     1071.19     1007.80     25.53 o 
  10   4  11       87.80       56.42     10.64 o 
  12   4  11      294.12      285.16     21.98 o 
  14   4  11        0.97       31.51     17.44 o 
 -17   5  11      230.63      267.37     41.16 o 
 -15   5  11       14.71       30.00     16.27 o 
 -13   5  11      315.49      295.53     20.51 o 
 -11   5  11      201.70      233.60     19.50 o 
  -9   5  11     1731.36     1624.19     57.69 o 
  -7   5  11       78.18      102.93     10.98 o 
  -5   5  11     1253.85     1354.71     19.49 o 
  -3   5  11      247.83      232.57      8.66 o 
  -1   5  11      970.33     1028.81     19.06 o 
   1   5  11       93.50      121.81      6.80 o 
   3   5  11      811.55      951.14     23.72 o 
   5   5  11       73.81      112.46      9.97 o 
   7   5  11        2.01        0.85      8.85 o 
   9   5  11      546.24      535.79     20.08 o 
  11   5  11      261.87      191.72     19.75 o 
  13   5  11       86.36      139.40     19.94 o 
  15   5  11      271.74      358.43     22.76 o 
 -16   6  11      449.28      529.19     38.21 o 
 -14   6  11      190.63      267.92     21.32 o 
 -12   6  11       24.14        1.72     14.12 o 
 -10   6  11      353.47      397.24     22.51 o 
  -8   6  11        0.15        1.13     10.04 o 
  -6   6  11        0.20        8.58      5.44 o 
  -4   6  11      683.52      714.94     15.14 o 
  -2   6  11       17.87       52.08      6.24 o 
   0   6  11      127.70      104.63      8.14 o 
   2   6  11      424.26      359.34     13.43 o 
   4   6  11        0.08       -2.04      7.00 o 
   6   6  11       98.02       84.25     12.48 o 
   8   6  11      144.47      140.40     14.58 o 
  10   6  11      451.39      499.61     30.39 o 
  12   6  11      313.53      310.87     24.20 o 
  14   6  11       13.36       47.72     37.15 o 
 -15   7  11      332.61      446.76     28.22 o 
 -13   7  11      208.28      264.77     43.27 o 
 -11   7  11       90.80       88.52     18.84 o 
  -9   7  11      484.50      413.95     27.82 o 
  -7   7  11      275.64      349.18     12.22 o 
  -5   7  11      279.30      260.30     14.34 o 
  -3   7  11      335.07      354.55     11.99 o 
  -1   7  11       10.79       12.88      5.76 o 
   1   7  11      542.24      524.75     19.06 o 
   3   7  11      319.44      274.44     15.48 o 
   5   7  11      936.23      799.50     24.23 o 
   7   7  11       79.20       49.18     12.09 o 
   9   7  11       20.82        6.75     14.84 o 
  11   7  11      469.88      558.87     29.93 o 
  13   7  11      173.28      252.97     47.75 o 
 -14   8  11      100.59      128.22     20.16 o 
 -12   8  11      642.01      739.27     33.63 o 
 -10   8  11      193.55      214.00     23.74 o 
  -8   8  11        8.25       14.66     14.27 o 
  -6   8  11      276.81      262.45     16.04 o 
  -4   8  11      948.25      813.55     26.48 o 
  -2   8  11      643.02      642.89     21.17 o 
   0   8  11     2621.27     2475.44     42.41 o 
   2   8  11       55.71       75.03     11.63 o 
   4   8  11     1580.24     1409.22     32.72 o 
   6   8  11      616.93      616.89     25.68 o 
   8   8  11     1286.16     1078.43     40.47 o 
  10   8  11        1.13       24.09     16.03 o 
  12   8  11        0.48        4.70     23.51 o 
 -13   9  11     1017.00     1022.95     63.39 o 
 -11   9  11       91.37      164.87     20.32 o 
  -9   9  11       24.95       40.24     17.47 o 
  -7   9  11      538.29      587.37     24.79 o 
  -5   9  11       77.59       93.63     13.86 o 
  -3   9  11       28.14       10.78     11.50 o 
  -1   9  11        4.01       18.28     10.88 o 
   1   9  11       21.71       10.99     11.12 o 
   3   9  11        7.34        2.90      9.25 o 
   5   9  11      186.72      188.87     17.52 o 
   7   9  11      403.03      447.39     28.61 o 
   9   9  11      204.02      171.68     22.12 o 
  11   9  11       14.92       33.95     18.48 o 
 -12  10  11       10.41       42.49     21.24 o 
 -10  10  11      117.90      141.23     31.07 o 
  -8  10  11        4.28       10.85     20.87 o 
  -6  10  11        0.06       14.54     12.25 o 
  -4  10  11      158.96      144.15     18.69 o 
  -2  10  11     1273.09     1261.78     37.50 o 
   0  10  11       15.07      -11.03      9.95 o 
   2  10  11      183.50      183.94     17.34 o 
   4  10  11     1302.07     1381.90     39.62 o 
   6  10  11     1799.09     1729.05     66.72 o 
   8  10  11       16.92       12.46     37.63 o 
  10  10  11       25.35       54.25     35.37 o 
 -11  11  11       43.38       28.72     51.78 o 
  -9  11  11      257.95      170.69     35.38 o 
  -7  11  11      226.93      259.41     37.97 o 
  -5  11  11        7.19       20.13     14.96 o 
  -3  11  11        4.42        6.34     14.11 o 
  -1  11  11       12.16       -2.13     21.31 o 
   1  11  11      699.32      641.59     36.31 o 
   3  11  11      930.69      986.00     42.07 o 
   5  11  11      230.42      216.60     31.62 o 
   7  11  11       50.81       48.91     28.15 o 
   9  11  11      475.31      513.57     37.76 o 
  -8  12  11      109.12      138.92     14.53 o 
  -6  12  11       57.76       79.84     49.92 o 
  -4  12  11      235.36      303.88     26.76 o 
  -2  12  11      207.47      235.48     24.82 o 
   0  12  11      318.28      265.91     27.61 o 
   2  12  11      133.98      106.32     29.52 o 
   4  12  11      113.06      123.27     22.96 o 
   6  12  11      306.52      274.06     45.99 o 
  -5  13  11       13.05       48.35     25.43 o 
  -3  13  11        2.02        7.23     18.96 o 
  -1  13  11       80.32      128.01     23.38 o 
   1  13  11      181.19      218.95     27.09 o 
   3  13  11       36.77       18.94     19.08 o 
 -18   0  12       10.26       13.93     15.43 o 
 -16   0  12      511.37      518.72     42.60 o 
 -14   0  12     7290.31     6746.90    159.09 o 
 -12   0  12    23976.04    22409.05    396.44 o 
 -10   0  12        1.86       -8.53     28.22 o 
  -8   0  12      835.49      918.80     27.40 o 
  -6   0  12     4648.87     4744.90     60.84 o 
  -4   0  12     2096.83     2344.40     40.83 o 
  -2   0  12     2081.01     2174.15     34.72 o 
   0   0  12     2976.28     2964.96     71.45 o 
   2   0  12       14.73       13.33      9.74 o 
   4   0  12      135.38      157.36     11.49 o 
   6   0  12      244.67      235.19     13.72 o 
   8   0  12     6752.80     6378.43    128.96 o 
  10   0  12      419.26      391.11     29.11 o 
  12   0  12      161.94      174.48     23.81 o 
  14   0  12      101.18       86.46     63.11 o 
  16   0  12       78.15       52.43     17.14 o 
 -17   1  12      113.92      115.21     19.30 o 
 -15   1  12       30.40       45.42     13.72 o 
 -13   1  12     2993.55     2894.51     63.52 o 
 -11   1  12     1010.23      982.11     23.67 o 
  -9   1  12       99.37      112.81     10.46 o 
  -7   1  12      998.79     1085.06     17.52 o 
  -5   1  12     5412.69     5871.95     59.83 o 
  -3   1  12       49.98       42.57      4.95 o 
  -1   1  12      163.32      183.25      7.90 o 
   1   1  12     4361.23     4562.46     50.52 o 
   3   1  12      128.03       89.49      7.33 o 
   5   1  12       27.57       20.00      5.85 o 
   7   1  12     2029.51     1927.14     32.01 o 
   9   1  12     1023.80      920.42     25.14 o 
  11   1  12      204.12      264.92     19.39 o 
  13   1  12     1045.83     1093.67     33.93 o 
  15   1  12       80.73      123.70     23.37 o 
 -18   2  12        0.50        8.51     10.90 o 
 -16   2  12        0.18        8.35     11.72 o 
 -14   2  12       67.15       81.62     15.63 o 
 -12   2  12       18.02       32.19      9.13 o 
 -10   2  12      115.37      150.35     12.47 o 
  -8   2  12        0.09       -0.59      7.80 o 
  -6   2  12       84.34      112.15      6.07 o 
  -4   2  12     1915.00     1902.73     27.59 o 
  -2   2  12       20.94       12.86      3.72 o 
   0   2  12        1.00        6.72      3.69 o 
   2   2  12     9903.94    10087.39     85.95 o 
   4   2  12     2403.48     2338.76     29.29 o 
   6   2  12      323.12      328.68     15.08 o 
   8   2  12      795.06      786.27     22.88 o 
  10   2  12     2412.66     2319.67     41.96 o 
  12   2  12      602.25      648.90     30.56 o 
  14   2  12      188.71      214.30     19.01 o 
 -17   3  12      631.12      634.72     34.66 o 
 -15   3  12      193.64      216.39     23.44 o 
 -13   3  12      961.46      909.61     26.81 o 
 -11   3  12      102.46      100.74     11.89 o 
  -9   3  12      105.18      153.09     21.84 o 
  -7   3  12      163.99      196.27      9.83 o 
  -5   3  12     1375.16     1467.06     17.64 o 
  -3   3  12       80.89       42.17      4.89 o 
  -1   3  12     1075.73     1232.85     17.68 o 
   1   3  12        7.20        7.55      4.10 o 
   3   3  12       36.23       29.86      5.79 o 
   5   3  12      119.93      151.15     10.46 o 
   7   3  12        6.06       14.53      8.62 o 
   9   3  12      702.09      615.56     21.27 o 
  11   3  12      170.61      106.49     16.25 o 
  13   3  12      103.51      109.31     14.55 o 
  15   3  12       98.62      151.44     16.96 o 
 -16   4  12       22.12       28.14     14.33 o 
 -14   4  12        8.07       58.04     20.18 o 
 -12   4  12      132.90      103.36     12.89 o 
 -10   4  12      160.67      215.36     17.05 o 
  -8   4  12      387.68      387.89     20.06 o 
  -6   4  12     1278.94     1280.72     20.16 o 
  -4   4  12     1105.30     1072.34     15.81 o 
  -2   4  12      816.31      996.29     15.66 o 
   0   4  12      298.49      367.82     10.37 o 
   2   4  12       74.66       70.51      5.93 o 
   4   4  12      107.87      130.13     10.38 o 
   6   4  12      705.84      748.30     22.19 o 
   8   4  12       40.05       29.83      9.62 o 
  10   4  12       98.94      114.80     22.03 o 
  12   4  12       60.93       85.62     17.10 o 
  14   4  12       15.27        2.50     11.63 o 
 -17   5  12       11.41       40.63     11.95 o 
 -15   5  12      362.30      445.89     61.75 o 
 -13   5  12        8.47       19.68      9.76 o 
 -11   5  12       10.48        7.81      8.53 o 
  -9   5  12     1722.92     1461.02    102.43 o 
  -7   5  12     1631.21     1703.00     29.09 o 
  -5   5  12        9.74       16.41      5.10 o 
  -3   5  12     1777.01     1872.92     24.69 o 
  -1   5  12        0.30        0.01      4.10 o 
   1   5  12      380.79      473.78     11.49 o 
   3   5  12     2469.33     2663.20     38.43 o 
   5   5  12      673.49      644.91     22.56 o 
   7   5  12      194.97      216.91     14.18 o 
   9   5  12     1241.95     1058.79     28.49 o 
  11   5  12        2.15       12.32     13.28 o 
  13   5  12       33.05       83.28     17.44 o 
 -16   6  12      166.73      194.35     26.80 o 
 -14   6  12      112.64      149.20     29.58 o 
 -12   6  12        0.76       28.67     14.83 o 
 -10   6  12     3298.05     3058.80     60.47 o 
  -8   6  12       48.68       26.00     11.78 o 
  -6   6  12      110.50      106.19      8.07 o 
  -4   6  12     5140.35     5135.46     50.84 o 
  -2   6  12    33854.07    33295.55    232.44 o 
   0   6  12      418.62      448.94     13.36 o 
   2   6  12      144.29      134.52     10.73 o 
   4   6  12     1351.54     1162.74     24.83 o 
   6   6  12      319.71      232.83     16.40 o 
   8   6  12      211.78      243.68     17.81 o 
  10   6  12      230.91      168.85     20.11 o 
  12   6  12      207.27      239.32     24.68 o 
  14   6  12      364.14      385.09     59.59 o 
 -15   7  12      131.25      198.48     21.41 o 
 -13   7  12      578.52      625.66     36.06 o 
 -11   7  12       55.11       58.07     17.03 o 
  -9   7  12       49.24       30.91     15.02 o 
  -7   7  12       93.41       81.91      7.91 o 
  -5   7  12      802.12      876.16     21.34 o 
  -3   7  12     1564.82     1521.46     26.96 o 
  -1   7  12      348.87      362.10     12.25 o 
   1   7  12      870.50      791.07     26.35 o 
   3   7  12      185.25      159.11     13.55 o 
   5   7  12      817.49      688.64     23.54 o 
   7   7  12       59.77       33.98     11.83 o 
   9   7  12       43.00       83.40     17.78 o 
  11   7  12      490.05      584.02     39.48 o 
  13   7  12      345.93      343.28     56.36 o 
 -14   8  12      108.82       72.21     16.67 o 
 -12   8  12       58.57       78.76     20.68 o 
 -10   8  12      387.51      409.36     29.90 o 
  -8   8  12     1283.97     1243.55     44.52 o 
  -6   8  12       31.23       63.19     11.59 o 
  -4   8  12       41.09       44.41     10.62 o 
  -2   8  12      314.40      310.39     18.77 o 
   0   8  12      212.96      180.33     13.74 o 
   2   8  12       73.56       67.28     11.46 o 
   4   8  12      466.83      387.41     23.93 o 
   6   8  12      209.87      163.45     16.48 o 
   8   8  12      147.20      185.75     21.85 o 
  10   8  12      278.68      257.68     25.16 o 
  12   8  12      250.66      277.87     24.11 o 
 -13   9  12        3.67       39.41     16.46 o 
 -11   9  12       31.58       16.93     20.84 o 
  -9   9  12       39.06       26.12     19.29 o 
  -7   9  12       96.26       96.19     16.79 o 
  -5   9  12      329.93      409.06     22.14 o 
  -3   9  12        6.01       11.80     15.36 o 
  -1   9  12      977.49      937.34     36.65 o 
   1   9  12       76.43       66.97     14.73 o 
   3   9  12        1.27       -7.21      9.39 o 
   5   9  12     1271.29     1285.64     33.28 o 
   7   9  12      402.51      372.91     28.83 o 
   9   9  12       25.49       11.35     32.92 o 
  11   9  12       20.43       52.62     23.96 o 
 -12  10  12        0.01       35.13     22.29 o 
 -10  10  12       92.77       75.76     25.82 o 
  -8  10  12        0.71       24.40     31.83 o 
  -6  10  12        4.54       -4.81     12.27 o 
  -4  10  12      306.40      350.61     25.40 o 
  -2  10  12       20.16       37.66     16.10 o 
   0  10  12      439.88      526.36     30.58 o 
   2  10  12       15.39       32.03     12.10 o 
   4  10  12      213.23      174.00     22.53 o 
   6  10  12      295.40      307.07     33.67 o 
   8  10  12      676.52      752.42     45.24 o 
  10  10  12      231.81      239.24     25.05 o 
 -11  11  12       18.83       81.99     29.85 o 
  -9  11  12        0.17       50.55     25.85 o 
  -7  11  12      110.18      136.22     18.90 o 
  -5  11  12        7.14       32.88     15.02 o 
  -3  11  12       82.59      102.23     22.92 o 
  -1  11  12      341.83      301.37     26.45 o 
   1  11  12      238.22      260.93     25.91 o 
   3  11  12      752.91      826.78     39.60 o 
   5  11  12       94.51       69.38     24.86 o 
   7  11  12        4.74      -10.78     17.97 o 
  -8  12  12        7.81       29.64     18.89 o 
  -6  12  12        4.83       17.11     16.85 o 
  -4  12  12      952.10     1035.83     49.89 o 
  -2  12  12      471.67      465.91     60.67 o 
   0  12  12      316.15      343.06     29.52 o 
   2  12  12       10.73      -24.48     16.24 o 
   4  12  12       20.56      -17.38     16.35 o 
   6  12  12      157.86      122.72     48.24 o 
  -5  13  12        7.53       40.23     20.13 o 
  -3  13  12       73.55       93.73     24.60 o 
  -1  13  12        1.96      -30.28     23.62 o 
   1  13  12      493.57      550.76     36.52 o 
   3  13  12      168.25      161.29     24.70 o 
 -17   1  13      648.12      709.91     35.17 o 
 -15   1  13       54.93       42.70     13.82 o 
 -13   1  13     2264.38     2081.00     53.18 o 
 -11   1  13      561.73      539.91     18.21 o 
  -9   1  13     2033.04     1894.78     35.80 o 
  -7   1  13      702.68      698.39     15.95 o 
  -5   1  13     1973.68     2055.16     24.94 o 
  -3   1  13      155.22      157.63      7.34 o 
  -1   1  13        0.05        5.06      3.22 o 
   1   1  13      265.38      286.51     13.05 o 
   3   1  13      553.05      586.60     14.09 o 
   5   1  13      919.27      906.30     19.31 o 
   7   1  13       59.61       51.80      9.05 o 
   9   1  13     1221.69     1151.70     28.82 o 
  11   1  13        2.81       17.36      9.31 o 
  13   1  13      416.57      456.32     24.75 o 
  15   1  13      133.23      155.62     16.79 o 
 -18   2  13      109.58      110.56     18.95 o 
 -16   2  13      626.87      657.11     33.43 o 
 -14   2  13        3.61       21.36     14.21 o 
 -12   2  13      157.50      118.11     15.96 o 
 -10   2  13       62.67       55.60     10.29 o 
  -8   2  13      411.33      377.04     18.57 o 
  -6   2  13     2207.06     2204.05     28.63 o 
  -4   2  13       93.26       70.97      5.86 o 
  -2   2  13     2626.07     2701.60     34.52 o 
   0   2  13      894.11      988.84     15.88 o 
   2   2  13       55.01       75.88      6.70 o 
   4   2  13      192.94      183.96      9.17 o 
   6   2  13     1258.34     1191.51     27.44 o 
   8   2  13      432.47      437.20     18.32 o 
  10   2  13      101.54       88.81     12.06 o 
  12   2  13      197.60      230.37     18.54 o 
  14   2  13      428.53      484.19     25.69 o 
 -17   3  13      132.92      131.41     19.52 o 
 -15   3  13       19.57       25.29     13.32 o 
 -13   3  13      591.79      574.06     24.68 o 
 -11   3  13       78.47      103.62     13.61 o 
  -9   3  13      100.51      111.91     13.38 o 
  -7   3  13       17.94       14.62      6.61 o 
  -5   3  13     1139.99     1183.58     18.47 o 
  -3   3  13      974.02      840.82     15.32 o 
  -1   3  13     1897.45     1951.26     24.05 o 
   1   3  13       65.54      105.25      8.06 o 
   3   3  13      468.69      565.12     14.40 o 
   5   3  13       20.13       23.70      7.73 o 
   7   3  13     1001.00      954.89     25.49 o 
   9   3  13      512.75      503.32     20.23 o 
  11   3  13      245.11      217.27     21.45 o 
  13   3  13      128.72       89.82     25.93 o 
  15   3  13        1.47        4.88     13.93 o 
 -16   4  13      651.99      669.30     33.96 o 
 -14   4  13      125.11      142.76     20.76 o 
 -12   4  13        7.62        1.91     10.53 o 
 -10   4  13      488.98      427.09     35.02 o 
  -8   4  13      178.30      184.97     19.14 o 
  -6   4  13      257.27      239.58      9.92 o 
  -4   4  13      196.58      195.03      8.24 o 
  -2   4  13      330.26      343.38     10.51 o 
   0   4  13      440.41      422.92     11.40 o 
   2   4  13      295.41      309.30     11.19 o 
   4   4  13      699.24      688.25     19.15 o 
   6   4  13        1.63       -3.65      8.19 o 
   8   4  13       39.98       40.07      9.78 o 
  10   4  13     2166.97     1954.30     47.62 o 
  12   4  13      822.71      870.01     44.96 o 
  14   4  13        4.97       18.70     12.27 o 
 -17   5  13      311.31      379.75     62.67 o 
 -15   5  13      696.13      736.79     31.90 o 
 -13   5  13       71.04       50.02     13.08 o 
 -11   5  13      543.44      471.67     36.14 o 
  -9   5  13      601.33      530.08     28.42 o 
  -7   5  13      385.58      333.22     16.13 o 
  -5   5  13     6334.61     6013.21     68.94 o 
  -3   5  13      832.47      850.75     16.33 o 
  -1   5  13     1220.25     1202.87     20.59 o 
   1   5  13     1252.91     1303.28     20.24 o 
   3   5  13     1916.45     1892.26     31.98 o 
   5   5  13      111.93      134.21     11.32 o 
   7   5  13      195.28      195.46     14.21 o 
   9   5  13      622.41      598.31     24.96 o 
  11   5  13      907.40      890.56     43.20 o 
  13   5  13      142.79      207.57     24.77 o 
 -16   6  13        4.85       23.95     12.78 o 
 -14   6  13       17.76       21.68     12.88 o 
 -12   6  13      275.88      367.28     27.75 o 
 -10   6  13       44.02       35.72     12.91 o 
  -8   6  13      251.39      216.86     20.73 o 
  -6   6  13      936.88      976.27     23.66 o 
  -4   6  13     1486.33     1547.12     26.65 o 
  -2   6  13     6116.20     5713.20     55.03 o 
   0   6  13      898.69      863.34     17.17 o 
   2   6  13      561.10      570.38     17.93 o 
   4   6  13      139.11       93.73     10.40 o 
   6   6  13     1562.07     1247.66     34.06 o 
   8   6  13        0.42        8.79     11.19 o 
  10   6  13       22.85       22.23     14.76 o 
  12   6  13        3.67        7.33     14.98 o 
 -15   7  13      662.22      743.51     37.78 o 
 -13   7  13       25.37       24.78     16.47 o 
 -11   7  13        0.17        3.59     14.66 o 
  -9   7  13       19.16       -4.53     13.56 o 
  -7   7  13      443.53      390.31     19.78 o 
  -5   7  13      216.99      198.60     12.10 o 
  -3   7  13     7518.14     7635.58     79.22 o 
  -1   7  13       54.68       67.02      7.59 o 
   1   7  13     2089.52     1967.66     49.12 o 
   3   7  13      157.40      187.14     17.22 o 
   5   7  13      475.60      437.92     19.84 o 
   7   7  13      128.33      109.61     15.25 o 
   9   7  13        5.44        3.91     14.93 o 
  11   7  13      208.95      259.21     24.04 o 
  13   7  13      307.46      313.55     26.25 o 
 -14   8  13      449.00      464.02     29.43 o 
 -12   8  13      476.08      530.99     35.80 o 
 -10   8  13      639.61      597.84     34.04 o 
  -8   8  13       11.78       20.06     14.47 o 
  -6   8  13      116.37       87.12     13.57 o 
  -4   8  13       14.76       18.06      9.58 o 
  -2   8  13      131.05      149.32     15.25 o 
   0   8  13      226.52      240.69     15.43 o 
   2   8  13       38.24       10.34      8.97 o 
   4   8  13      637.71      590.32     27.57 o 
   6   8  13       80.52       64.12     14.19 o 
   8   8  13        2.16        8.94     15.57 o 
  10   8  13        3.13       11.98     15.71 o 
  12   8  13      158.42      165.19     44.26 o 
 -13   9  13       91.89       69.15     18.52 o 
 -11   9  13       10.51       16.27     20.26 o 
  -9   9  13      127.12      181.02     31.66 o 
  -7   9  13       74.04       98.23     14.00 o 
  -5   9  13       56.08       66.66     13.14 o 
  -3   9  13       92.77      130.54     19.45 o 
  -1   9  13      202.28      241.35     22.71 o 
   1   9  13        0.31        4.77     10.31 o 
   3   9  13       34.89       14.35     14.61 o 
   5   9  13       34.51       46.06     12.30 o 
   7   9  13      982.18      933.81     40.51 o 
   9   9  13      551.93      671.28     35.77 o 
  11   9  13        1.83       -9.84     33.25 o 
 -12  10  13        0.35       32.53     20.47 o 
 -10  10  13       14.21       35.37     22.99 o 
  -8  10  13       64.10      114.46     27.04 o 
  -6  10  13      348.07      384.98     24.62 o 
  -4  10  13      368.25      373.40     28.47 o 
  -2  10  13        5.64       10.71     14.79 o 
   0  10  13      130.45      186.97     22.29 o 
   2  10  13       31.47       45.77     13.69 o 
   4  10  13      893.45      909.30     60.53 o 
   6  10  13      101.74       87.15     28.37 o 
   8  10  13        0.50       -3.98     32.21 o 
 -11  11  13      688.14      990.37     59.96 o 
  -9  11  13      471.65      638.61     50.87 o 
  -7  11  13       35.40       41.82     26.12 o 
  -5  11  13      129.92      186.41     27.12 o 
  -3  11  13       73.67      115.26     22.95 o 
  -1  11  13      289.68      387.80     31.40 o 
   1  11  13      223.86      251.86     26.06 o 
   3  11  13      859.45      914.57     42.01 o 
   5  11  13      547.30      544.06     75.83 o 
   7  11  13      120.37      138.35     53.46 o 
  -8  12  13        9.78       28.76     41.11 o 
  -6  12  13      149.63      170.26     23.13 o 
  -4  12  13       25.50       26.94     31.23 o 
  -2  12  13      143.51      176.54     28.38 o 
   0  12  13       58.94       71.24     29.83 o 
   2  12  13       80.47      121.49     23.24 o 
   4  12  13       26.87        2.49     19.31 o 
  -3  13  13       13.49       45.46     22.12 o 
  -1  13  13      130.82       69.37     20.91 o 
   1  13  13        5.23       16.37     18.04 o 
 -18   0  14      420.95      439.69     43.69 o 
 -16   0  14      107.95       92.42     29.76 o 
 -14   0  14     1220.03     1213.49     58.69 o 
 -12   0  14     2036.77     1957.08     70.57 o 
 -10   0  14     1099.37     1042.79     28.06 o 
  -8   0  14       84.40       69.58     11.54 o 
  -6   0  14      425.71      478.21     17.79 o 
  -4   0  14      589.39      600.06     19.91 o 
  -2   0  14     2402.99     2582.31     46.25 o 
   0   0  14    21222.51    21670.50    275.13 o 
   2   0  14      108.29       86.18     12.16 o 
   4   0  14      122.35      100.51     13.82 o 
   6   0  14    55136.36    52496.43    794.78 o 
   8   0  14    14111.22    13476.27    237.84 o 
  10   0  14       25.18       43.64     18.91 o 
  12   0  14      402.57      389.49     33.61 o 
  14   0  14     3859.13     3980.84    105.62 o 
 -17   1  14       11.45       40.10     14.54 o 
 -15   1  14       22.24       -1.72     14.90 o 
 -13   1  14     1229.65     1232.49     47.09 o 
 -11   1  14       68.95       53.67     10.27 o 
  -9   1  14       22.90       37.84      6.73 o 
  -7   1  14        4.54        7.90      6.30 o 
  -5   1  14      213.26      161.47      8.09 o 
  -3   1  14      772.30      654.26     13.34 o 
  -1   1  14     1790.18     2014.64     29.95 o 
   1   1  14      133.34      128.68     10.41 o 
   3   1  14       10.21        8.06      5.57 o 
   5   1  14     2314.62     2179.05     31.95 o 
   7   1  14      737.23      715.92     22.75 o 
   9   1  14     1126.73     1117.37     32.58 o 
  11   1  14      251.51      301.81     20.79 o 
  13   1  14      102.28      107.74     16.10 o 
  15   1  14        0.01       16.30     12.14 o 
 -18   2  14       41.76       66.37     16.88 o 
 -16   2  14      340.68      312.00     30.54 o 
 -14   2  14       39.39       35.76     20.89 o 
 -12   2  14     2181.54     2099.15     40.87 o 
 -10   2  14     1471.47     1397.98     32.16 o 
  -8   2  14     2016.14     2148.04     29.31 o 
  -6   2  14       50.00       76.87      8.53 o 
  -4   2  14     2376.69     2369.72     28.75 o 
  -2   2  14     1489.03     1305.99     22.43 o 
   0   2  14       64.39       60.29      5.99 o 
   2   2  14      185.98      203.29      9.34 o 
   4   2  14      177.23      168.25     11.11 o 
   6   2  14        7.32       12.19      9.41 o 
   8   2  14       59.14       42.96     10.33 o 
  10   2  14      559.46      531.76     22.09 o 
  12   2  14        0.35        0.74     12.60 o 
  14   2  14      403.54      479.07     25.73 o 
 -17   3  14       59.11       84.19     17.87 o 
 -15   3  14       73.06       87.19     17.41 o 
 -13   3  14       44.14       38.97     11.83 o 
 -11   3  14       29.46       13.17     10.86 o 
  -9   3  14      555.07      530.07     22.76 o 
  -7   3  14      137.60      120.67      8.04 o 
  -5   3  14        3.23        7.94      4.71 o 
  -3   3  14     1294.26     1200.40     23.11 o 
  -1   3  14      206.02      267.46      9.70 o 
   1   3  14      499.33      495.08     12.21 o 
   3   3  14      361.66      357.89     13.14 o 
   5   3  14     1194.23     1223.98     25.60 o 
   7   3  14      634.00      578.03     20.77 o 
   9   3  14       60.18       76.36     13.15 o 
  11   3  14       35.44       27.34     12.38 o 
  13   3  14       21.67        8.80     11.72 o 
 -16   4  14       92.36      108.85     20.33 o 
 -14   4  14       90.81      102.42     13.98 o 
 -12   4  14       49.63       57.39     13.58 o 
 -10   4  14      563.72      518.06     23.89 o 
  -8   4  14       10.98        5.35      9.36 o 
  -6   4  14      312.21      310.10     12.23 o 
  -4   4  14      915.75      898.27     20.33 o 
  -2   4  14      546.21      561.22     13.14 o 
   0   4  14      461.82      478.79     12.31 o 
   2   4  14       12.67       19.75      6.82 o 
   4   4  14      425.42      471.40     16.91 o 
   6   4  14       33.96       17.12      9.22 o 
   8   4  14      159.31      176.09     14.18 o 
  10   4  14      169.20       87.04     33.08 o 
  12   4  14       33.42       38.99     17.97 o 
  14   4  14      124.44      141.25     21.67 o 
 -17   5  14        0.00       21.85     39.33 o 
 -15   5  14     1028.56     1192.67     81.12 o 
 -13   5  14       76.12      131.05     18.20 o 
 -11   5  14       99.22       63.66     14.18 o 
  -9   5  14     1080.34      866.74     31.50 o 
  -7   5  14        3.21        8.51      5.59 o 
  -5   5  14      212.46      176.20     11.06 o 
  -3   5  14     1220.35     1185.64     22.62 o 
  -1   5  14        0.00        4.88      5.09 o 
   1   5  14      534.13      560.26     16.26 o 
   3   5  14      157.49      142.80     11.22 o 
   5   5  14       11.17        8.55      8.12 o 
   7   5  14       82.61       71.53     15.65 o 
   9   5  14       30.45       34.39     12.37 o 
  11   5  14      227.39      231.12     26.39 o 
  13   5  14       66.38       86.73     20.65 o 
 -16   6  14        4.00       27.62     15.29 o 
 -14   6  14        0.86       17.35     13.65 o 
 -12   6  14       82.97       27.53     15.58 o 
 -10   6  14      974.79      863.65     31.57 o 
  -8   6  14      432.10      445.77     23.23 o 
  -6   6  14     2772.30     2430.76     40.62 o 
  -4   6  14    14377.72    14385.09    153.88 o 
  -2   6  14     4943.28     4774.18     51.44 o 
   0   6  14       33.37       36.20      7.21 o 
   2   6  14       33.39       30.41      8.13 o 
   4   6  14     1529.16     1349.75     29.01 o 
   6   6  14      327.52      324.03     20.58 o 
   8   6  14       77.46       69.90     20.05 o 
  10   6  14      443.24      489.75     30.16 o 
  12   6  14      174.39      232.91     68.61 o 
 -15   7  14       29.57       79.89     44.07 o 
 -13   7  14        2.95       15.28     15.77 o 
 -11   7  14       42.80       47.92     16.82 o 
  -9   7  14     1506.86     1331.27     46.41 o 
  -7   7  14       56.63       70.28     13.60 o 
  -5   7  14      671.41      669.29     21.19 o 
  -3   7  14      418.92      405.09     14.37 o 
  -1   7  14      561.43      526.95     16.28 o 
   1   7  14       76.25       50.95     10.60 o 
   3   7  14      573.41      544.69     21.39 o 
   5   7  14       23.56        1.63      9.23 o 
   7   7  14       62.97       42.76     13.41 o 
   9   7  14      334.53      400.71     44.02 o 
  11   7  14       79.21       74.39     18.50 o 
 -14   8  14      161.21      193.22     26.51 o 
 -12   8  14       65.56       78.06     21.15 o 
 -10   8  14      540.11      608.79     34.73 o 
  -8   8  14       38.33       48.76     25.79 o 
  -6   8  14       22.35       17.11     10.66 o 
  -4   8  14       23.94       24.97     11.25 o 
  -2   8  14        2.87       14.49      9.60 o 
   0   8  14      641.14      684.55     23.12 o 
   2   8  14       67.22       53.47     13.13 o 
   4   8  14        1.02       -7.81     11.98 o 
   6   8  14      602.85      675.16     28.29 o 
   8   8  14       55.03       37.05     17.94 o 
  10   8  14       30.98       19.39     19.18 o 
 -13   9  14      387.91      398.03     28.34 o 
 -11   9  14       49.79       46.24     19.42 o 
  -9   9  14       20.85       20.33     20.99 o 
  -7   9  14      257.10      249.64     18.71 o 
  -5   9  14      326.69      368.34     23.39 o 
  -3   9  14        0.05        7.84     17.45 o 
  -1   9  14       13.81       23.02     14.77 o 
   1   9  14      161.39      172.93     16.99 o 
   3   9  14      116.90       90.00     13.49 o 
   5   9  14      147.83      223.81     24.78 o 
   7   9  14       67.14       68.41     23.18 o 
   9   9  14        1.14       26.07     17.35 o 
 -12  10  14      151.81      232.21     79.49 o 
 -10  10  14      109.03      111.21     29.30 o 
  -8  10  14      304.12      247.18     33.98 o 
  -6  10  14       16.15       30.59     15.79 o 
  -4  10  14        2.65      -11.20     12.95 o 
  -2  10  14      133.76      163.81     22.40 o 
   0  10  14      255.35      291.12     25.68 o 
   2  10  14       22.34       12.16     15.88 o 
   4  10  14        3.06        6.55     16.52 o 
   6  10  14      120.69      124.53     31.55 o 
   8  10  14      205.06      172.19     37.64 o 
  -9  11  14      655.13      712.37    103.12 o 
  -7  11  14       37.71       34.39     16.21 o 
  -5  11  14      839.30     1026.89     46.10 o 
  -3  11  14       89.54       94.48     23.40 o 
  -1  11  14        1.99       -3.66     15.43 o 
   1  11  14      376.45      465.72     32.19 o 
   3  11  14       32.09       21.13     17.83 o 
   5  11  14       15.57       35.49     23.90 o 
   7  11  14       46.59       74.20     33.82 o 
  -8  12  14        6.04      -22.81     36.65 o 
  -6  12  14      465.47      544.47     34.92 o 
  -4  12  14       44.59       45.83     19.85 o 
  -2  12  14        0.06       24.48     21.29 o 
   0  12  14      146.28      163.91     27.94 o 
   2  12  14       63.35        3.92     24.26 o 
   4  12  14      729.38      791.73     55.08 o 
  -3  13  14       64.56       63.17     22.25 o 
  -1  13  14       78.94       55.96     20.45 o 
 -17   1  15       20.51       31.52     14.80 o 
 -15   1  15       74.57       87.76     16.58 o 
 -13   1  15     1633.17     1547.39     46.09 o 
 -11   1  15       21.32        7.25      7.93 o 
  -9   1  15      125.87      122.99      9.33 o 
  -7   1  15     5225.18     5222.84     66.39 o 
  -5   1  15      772.49      825.64     18.37 o 
  -3   1  15     2427.04     2252.88     27.42 o 
  -1   1  15     1014.77     1065.93     21.79 o 
   1   1  15      307.08      377.13     14.24 o 
   3   1  15      890.87      942.81     18.53 o 
   5   1  15       17.29        8.15      7.60 o 
   7   1  15     1260.89     1159.54     29.02 o 
   9   1  15      622.81      589.25     26.03 o 
  11   1  15        6.99       -2.01     11.80 o 
  13   1  15      222.89      254.10     21.64 o 
 -18   2  15        4.99       43.42     14.74 o 
 -16   2  15      163.03      139.65     20.95 o 
 -14   2  15     1887.25     1818.69     74.31 o 
 -12   2  15     1425.58     1378.54     32.83 o 
 -10   2  15      113.60       79.59     12.60 o 
  -8   2  15     2599.69     2583.76     34.76 o 
  -6   2  15       25.27        7.37      6.69 o 
  -4   2  15       46.52       61.08      8.96 o 
  -2   2  15        8.77        5.93      4.85 o 
   0   2  15     3366.77     3276.82     36.74 o 
   2   2  15      971.90      980.87     18.72 o 
   4   2  15        0.15       -0.43      7.31 o 
   6   2  15      530.55      541.87     20.14 o 
   8   2  15       15.29       23.94     14.33 o 
  10   2  15       74.28       76.00     11.84 o 
  12   2  15       29.99        6.32     20.67 o 
  14   2  15        0.22       -5.27     15.54 o 
 -17   3  15      101.51      111.92     19.38 o 
 -15   3  15      531.35      614.99     33.01 o 
 -13   3  15     1277.61     1222.21     32.21 o 
 -11   3  15       62.28       75.19     13.65 o 
  -9   3  15       50.09       38.80     11.49 o 
  -7   3  15        0.01       -0.99      5.68 o 
  -5   3  15      728.41      734.48     20.08 o 
  -3   3  15     1681.31     1644.44     25.05 o 
  -1   3  15      703.93      657.86     14.76 o 
   1   3  15      432.30      430.91     11.72 o 
   3   3  15      654.54      660.86     19.25 o 
   5   3  15       24.21       15.77      8.24 o 
   7   3  15      289.58      267.71     16.24 o 
   9   3  15      134.77      128.27     15.23 o 
  11   3  15        0.00       -9.51     11.38 o 
  13   3  15      129.81      134.88     24.28 o 
 -16   4  15        1.21       18.32     16.61 o 
 -14   4  15      436.53      438.86     22.35 o 
 -12   4  15      153.54      139.23     16.85 o 
 -10   4  15        0.00       11.71     11.29 o 
  -8   4  15      160.47      172.01     20.38 o 
  -6   4  15      241.96      239.41     13.58 o 
  -4   4  15     1125.10     1094.81     23.56 o 
  -2   4  15        3.62       -2.77      4.79 o 
   0   4  15     1625.81     1538.13     22.58 o 
   2   4  15      274.90      246.75     11.88 o 
   4   4  15      902.64      890.81     22.42 o 
   6   4  15      309.77      266.62     15.75 o 
   8   4  15       44.24       57.37     11.58 o 
  10   4  15       91.41       68.33     17.14 o 
  12   4  15        0.03       -4.76     11.91 o 
 -15   5  15       21.24       36.22     15.49 o 
 -13   5  15       83.96       75.26     15.01 o 
 -11   5  15       96.11      119.65     16.64 o 
  -9   5  15     1790.72     1493.51     39.76 o 
  -7   5  15       56.90       47.66      7.25 o 
  -5   5  15     2814.09     2848.25     44.97 o 
  -3   5  15     1444.56     1489.60     28.36 o 
  -1   5  15     3255.83     3214.26     36.46 o 
   1   5  15      792.29      720.49     18.55 o 
   3   5  15     2076.82     1837.71     42.73 o 
   5   5  15      325.49      264.22     14.39 o 
   7   5  15        0.95        3.18      9.83 o 
   9   5  15      533.44      573.61     31.56 o 
  11   5  15     1414.67     1434.39     57.42 o 
  13   5  15      117.86      188.11     40.33 o 
 -16   6  15       23.50       32.72     14.76 o 
 -14   6  15       31.59       67.68     20.10 o 
 -12   6  15       64.77       87.72     18.51 o 
 -10   6  15      367.74      343.11     23.97 o 
  -8   6  15      591.62      491.82     24.51 o 
  -6   6  15      269.78      221.49     13.67 o 
  -4   6  15      200.80      246.45     16.63 o 
  -2   6  15      503.05      487.48     15.17 o 
   0   6  15      370.47      364.83     14.18 o 
   2   6  15       94.78       65.85     11.24 o 
   4   6  15       53.67       50.26     11.32 o 
   6   6  15      573.50      536.53     24.64 o 
   8   6  15      781.54      702.48     34.70 o 
  10   6  15       39.88       30.25     17.18 o 
  12   6  15      130.02      171.32     42.96 o 
 -15   7  15      225.12      267.10     26.95 o 
 -13   7  15      357.17      402.32     31.42 o 
 -11   7  15       56.30       46.66     17.39 o 
  -9   7  15      376.85      437.37     29.47 o 
  -7   7  15      146.02      165.87     22.55 o 
  -5   7  15      101.60       99.73     11.50 o 
  -3   7  15      503.69      506.83     16.99 o 
  -1   7  15        5.09       -2.85      6.13 o 
   1   7  15      236.60      210.93     15.23 o 
   3   7  15      617.71      622.77     31.29 o 
   5   7  15       78.38       53.37     15.20 o 
   7   7  15        0.96       -2.05     13.17 o 
   9   7  15       28.03       30.57     16.37 o 
  11   7  15       91.05       81.09     21.33 o 
 -14   8  15       90.47      130.43     31.23 o 
 -12   8  15      103.58       70.37     24.73 o 
 -10   8  15      627.03      562.85     34.86 o 
  -8   8  15        2.98       16.07     15.26 o 
  -6   8  15      252.58      266.35     17.72 o 
  -4   8  15     1345.55     1220.95     80.71 o 
  -2   8  15      947.10      850.77     29.01 o 
   0   8  15      145.31      136.49     15.89 o 
   2   8  15      178.58      201.03     17.40 o 
   4   8  15      354.01      357.38     23.51 o 
   6   8  15      113.99      116.12     20.36 o 
   8   8  15       88.84       71.70     23.90 o 
  10   8  15      892.00      939.70     42.11 o 
 -13   9  15      183.11      170.81     27.92 o 
 -11   9  15       28.54       16.74     18.16 o 
  -9   9  15      116.55      117.87     26.87 o 
  -7   9  15      324.11      286.84     20.24 o 
  -5   9  15       11.62       23.24     13.46 o 
  -3   9  15      706.98      675.95     80.04 o 
  -1   9  15      100.47       84.99     17.76 o 
   1   9  15      133.12      136.42     20.08 o 
   3   9  15       16.40        5.66      9.63 o 
   5   9  15      852.27      747.17     37.35 o 
   7   9  15      153.52      182.11     25.10 o 
   9   9  15        0.40       -0.73     29.94 o 
 -12  10  15     1292.88     1599.06     74.91 o 
 -10  10  15       61.91      142.93     30.86 o 
  -8  10  15       41.88      100.99     26.83 o 
  -6  10  15        0.03       27.45     15.35 o 
  -4  10  15      432.52      455.32     40.32 o 
  -2  10  15       36.91       65.33     21.68 o 
   0  10  15       69.75       71.49     18.20 o 
   2  10  15      312.84      351.98     42.86 o 
   4  10  15      298.55      367.00     30.37 o 
   6  10  15      105.45       88.72     27.09 o 
   8  10  15      279.61      203.07     32.31 o 
  -9  11  15      478.02      652.46     69.16 o 
  -7  11  15       91.20      107.63     21.73 o 
  -5  11  15      333.69      398.82     38.24 o 
  -3  11  15        9.50        0.14     22.65 o 
  -1  11  15       60.96       16.71     39.95 o 
   1  11  15      358.98      435.11     47.91 o 
   3  11  15      392.67      434.86     32.41 o 
   5  11  15       35.27       53.23     49.98 o 
  -6  12  15      162.08      256.98     30.18 o 
  -4  12  15      103.56      115.26     35.17 o 
  -2  12  15      506.46      489.47     40.54 o 
   0  12  15      202.03      174.26     26.98 o 
   2  12  15      227.53      224.72     27.59 o 
   4  12  15      444.79      449.00     35.70 o 
 -18   0  16      110.37      128.84     42.35 o 
 -16   0  16       60.64      126.57     26.74 o 
 -14   0  16      585.17      592.46     44.11 o 
 -12   0  16     1452.07     1377.48    113.32 o 
 -10   0  16       79.73       80.14     12.11 o 
  -8   0  16      186.52      230.61     17.15 o 
  -6   0  16       74.83       56.88     13.70 o 
  -4   0  16      113.53      106.02     15.55 o 
  -2   0  16      221.78      131.00     16.66 o 
   0   0  16     4226.80     4075.85     71.57 o 
   2   0  16     3907.67     3692.65     68.88 o 
   4   0  16       16.28       69.35     13.52 o 
   6   0  16      376.74      308.72     27.54 o 
   8   0  16     1460.14     1327.44     54.00 o 
  10   0  16       13.26       -1.45     15.53 o 
  12   0  16       34.27       35.84     26.63 o 
  14   0  16        8.78       -2.17     19.62 o 
 -17   1  16       42.48       93.24     18.43 o 
 -15   1  16     2018.35     1925.97     55.47 o 
 -13   1  16      109.89      145.79     19.97 o 
 -11   1  16       91.48       70.11     16.05 o 
  -9   1  16      417.39      404.06     15.30 o 
  -7   1  16     1929.99     2059.25     35.76 o 
  -5   1  16      431.10      449.81     16.31 o 
  -3   1  16      201.16      166.29     10.22 o 
  -1   1  16     6856.53     6910.64     69.47 o 
   1   1  16     1170.64     1352.21     26.19 o 
   3   1  16       23.44       23.24      7.17 o 
   5   1  16      130.86      102.71     10.57 o 
   7   1  16     6517.51     5993.98     80.10 o 
   9   1  16        5.03       14.11     12.17 o 
  11   1  16      312.37      310.27     22.28 o 
  13   1  16       60.00       73.67     16.84 o 
 -16   2  16        1.80       39.29     15.08 o 
 -14   2  16     2423.07     2236.93     58.85 o 
 -12   2  16      105.05       78.18     14.50 o 
 -10   2  16       50.22       38.96     11.35 o 
  -8   2  16      126.25      129.67      9.64 o 
  -6   2  16      533.22      511.96     17.57 o 
  -4   2  16      430.41      460.27     14.90 o 
  -2   2  16       56.02       70.57      9.65 o 
   0   2  16      287.68      298.22     10.21 o 
   2   2  16       91.34      100.45      8.20 o 
   4   2  16     1770.68     1626.60     28.28 o 
   6   2  16      609.45      552.02     19.33 o 
   8   2  16      572.81      561.95     22.21 o 
  10   2  16       90.80       54.84     14.13 o 
  12   2  16      470.13      491.19     43.90 o 
  14   2  16       20.40       23.85     13.11 o 
 -17   3  16       19.18       29.69     18.29 o 
 -15   3  16      322.24      313.22     26.06 o 
 -13   3  16     1494.37     1385.00     34.93 o 
 -11   3  16      240.73      233.37     18.56 o 
  -9   3  16       10.11        6.34      9.91 o 
  -7   3  16       45.93       57.88      9.22 o 
  -5   3  16      177.69      197.02     12.29 o 
  -3   3  16       68.13       71.88      7.66 o 
  -1   3  16       99.67       77.47      7.73 o 
   1   3  16      340.03      301.23     10.73 o 
   3   3  16      761.64      773.93     20.93 o 
   5   3  16       98.66       90.90     11.85 o 
   7   3  16      152.52      104.94     12.74 o 
   9   3  16        5.77       13.34      9.44 o 
  11   3  16       94.07       86.09     16.37 o 
  13   3  16       75.58       78.05     19.99 o 
 -16   4  16       22.43       41.44     16.27 o 
 -14   4  16        7.66       11.83     10.56 o 
 -12   4  16      159.77      170.59     17.88 o 
 -10   4  16      272.86      250.80     19.39 o 
  -8   4  16        4.11        5.88      5.54 o 
  -6   4  16     1667.31     1546.80     36.63 o 
  -4   4  16     4680.09     4470.65     60.91 o 
  -2   4  16     4752.02     4705.50     53.79 o 
   0   4  16      316.91      365.00     11.69 o 
   2   4  16      153.07      214.71     14.06 o 
   4   4  16     1052.71      860.99     22.71 o 
   6   4  16       10.15        0.80      9.28 o 
   8   4  16      741.22      760.69     25.57 o 
  10   4  16      129.71      118.86     20.03 o 
  12   4  16       20.93       24.05     22.49 o 
 -15   5  16      212.81      232.43     29.13 o 
 -13   5  16       38.63       59.55     14.62 o 
 -11   5  16      601.17      513.72     26.62 o 
  -9   5  16       49.71       73.77     14.42 o 
  -7   5  16       15.82       25.08      8.59 o 
  -5   5  16      100.83      130.76     11.94 o 
  -3   5  16      811.66      784.05     20.74 o 
  -1   5  16     1230.40     1140.22     21.43 o 
   1   5  16       79.13       94.87     10.43 o 
   3   5  16      439.49      305.85     22.51 o 
   5   5  16      664.17      562.39     19.65 o 
   7   5  16        4.45       -4.15      9.51 o 
   9   5  16     1220.22     1279.82     69.18 o 
  11   5  16      234.82      331.76     31.98 o 
  13   5  16      272.66      296.45     25.00 o 
 -16   6  16      172.74      209.82     20.55 o 
 -14   6  16      348.10      332.00     24.61 o 
 -12   6  16      111.16       78.73     35.93 o 
 -10   6  16      132.40       86.52     14.98 o 
  -8   6  16       12.72        1.11      7.46 o 
  -6   6  16      591.87      617.86     22.82 o 
  -4   6  16      706.32      685.36     20.25 o 
  -2   6  16     2250.18     2131.19     33.73 o 
   0   6  16     1305.73     1360.68     28.06 o 
   2   6  16      677.42      639.23     21.78 o 
   4   6  16      158.90       97.96     12.86 o 
   6   6  16      249.93      182.28     17.88 o 
   8   6  16      339.58      396.60     28.75 o 
  10   6  16        0.82        0.47     16.42 o 
  12   6  16       51.54       92.62     20.29 o 
 -15   7  16       25.08       71.94     22.20 o 
 -13   7  16      365.08      398.20     32.40 o 
 -11   7  16      891.39      908.81     41.03 o 
  -9   7  16       11.13       32.58     16.46 o 
  -7   7  16      275.94      307.21     24.84 o 
  -5   7  16      942.68      912.61     25.53 o 
  -3   7  16      221.12      198.60     12.39 o 
  -1   7  16      238.37      207.78     15.00 o 
   1   7  16      375.04      414.66     20.38 o 
   3   7  16      545.01      527.29     22.19 o 
   5   7  16        4.30       14.75     11.79 o 
   7   7  16      188.84      249.01     30.92 o 
   9   7  16      788.27      819.66     39.07 o 
  11   7  16        8.44      -27.04     21.25 o 
 -14   8  16      304.26      332.51     30.68 o 
 -12   8  16      213.90      230.06     27.65 o 
 -10   8  16       28.12       13.24     16.85 o 
  -8   8  16       35.19       43.02      8.34 o 
  -6   8  16        2.50       15.97     10.60 o 
  -4   8  16     1397.83     1467.61     55.57 o 
  -2   8  16      148.22      148.21     24.51 o 
   0   8  16       93.07       99.22     17.79 o 
   2   8  16      583.44      580.05     23.40 o 
   4   8  16       26.24       13.90     14.09 o 
   6   8  16       35.53       25.23     17.23 o 
   8   8  16       21.64       -6.96     17.16 o 
  10   8  16       35.45       69.09     20.17 o 
 -13   9  16        7.48       15.37     22.70 o 
 -11   9  16        1.35        8.77     21.38 o 
  -9   9  16      239.52      233.61     31.90 o 
  -7   9  16      707.80      713.67     30.13 o 
  -5   9  16      524.60      470.64     27.14 o 
  -3   9  16       61.26       60.83     22.76 o 
  -1   9  16       82.66       34.97     15.67 o 
   1   9  16      649.53      708.99     35.19 o 
   3   9  16       44.22       69.95     14.16 o 
   5   9  16       23.13        0.20     24.12 o 
   7   9  16      229.84      245.47     45.20 o 
   9   9  16       24.58       22.87     17.96 o 
 -10  10  16        4.65       46.87     25.28 o 
  -8  10  16        6.26       13.13     10.59 o 
  -6  10  16      288.53      371.03     28.73 o 
  -4  10  16      327.17      396.20     32.17 o 
  -2  10  16      279.10      305.15     31.89 o 
   0  10  16        1.71       26.25     24.74 o 
   2  10  16       66.38       64.71     27.17 o 
   4  10  16        3.69       29.75     17.61 o 
   6  10  16     1762.02     1948.92     76.46 o 
  -9  11  16      124.21      226.95     36.24 o 
  -7  11  16       58.59       67.60     16.13 o 
  -5  11  16       30.26       45.21     22.23 o 
  -3  11  16       19.40       16.70     20.00 o 
  -1  11  16      197.83      258.32     35.41 o 
   1  11  16       77.84       72.59     27.23 o 
   3  11  16      240.48      289.84     32.10 o 
   5  11  16      276.51      256.94     36.37 o 
  -6  12  16      156.26      252.06     30.85 o 
  -4  12  16        3.10       42.38     36.50 o 
  -2  12  16       70.78       66.79     22.98 o 
   0  12  16        0.04      -44.34     37.59 o 
   2  12  16       42.99       45.26     20.17 o 
 -17   1  17      175.75      178.36     21.95 o 
 -15   1  17       17.20       31.30     14.40 o 
 -13   1  17      166.93      172.66     20.05 o 
 -11   1  17      195.96      191.27     14.53 o 
  -9   1  17      643.21      650.57     18.69 o 
  -7   1  17        0.79        8.00      7.65 o 
  -5   1  17     2394.74     2275.01     38.22 o 
  -3   1  17      141.04      139.88     10.65 o 
  -1   1  17       11.85       37.38      7.44 o 
   1   1  17       16.69       17.39      6.59 o 
   3   1  17      232.48      250.24     13.99 o 
   5   1  17      535.49      544.90     24.52 o 
   7   1  17      388.76      388.58     22.31 o 
   9   1  17       36.70       22.36     12.44 o 
  11   1  17      144.44      165.97     19.09 o 
  13   1  17      149.72      227.58     21.93 o 
 -16   2  17      605.56      583.71     49.44 o 
 -14   2  17     1710.98     1606.95     49.74 o 
 -12   2  17      940.75      939.70     46.52 o 
 -10   2  17       45.44       42.41     11.74 o 
  -8   2  17       25.94       24.92     11.41 o 
  -6   2  17       52.76       69.87      9.55 o 
  -4   2  17       74.33       97.40     10.05 o 
  -2   2  17      257.72      239.92     17.93 o 
   0   2  17       26.71       52.48      6.59 o 
   2   2  17        0.79       17.02      8.50 o 
   4   2  17      615.45      660.69     18.61 o 
   6   2  17     4900.20     4696.69     67.74 o 
   8   2  17      119.76      116.76     13.95 o 
  10   2  17      344.54      363.85     23.67 o 
  12   2  17      312.81      280.85     23.26 o 
 -17   3  17      376.48      490.57     32.58 o 
 -15   3  17        3.16       13.24     11.41 o 
 -13   3  17      775.49      725.35     26.07 o 
 -11   3  17       27.37       25.56     11.88 o 
  -9   3  17        0.89      -11.79      9.91 o 
  -7   3  17     2017.16     1862.76     34.67 o 
  -5   3  17     1138.92     1176.11     26.90 o 
  -3   3  17      755.06      782.54     25.69 o 
  -1   3  17       12.57       11.61      5.42 o 
   1   3  17      291.08      235.49     11.97 o 
   3   3  17      986.28      901.88     23.06 o 
   5   3  17       61.74       52.23     10.59 o 
   7   3  17        3.37        9.53     10.23 o 
   9   3  17       43.99       43.98     15.07 o 
  11   3  17       33.53        1.28     12.38 o 
  13   3  17      442.62      422.06     26.76 o 
 -16   4  17       20.54        0.75     21.39 o 
 -14   4  17       20.54       38.02     16.04 o 
 -12   4  17      178.83      132.48     17.51 o 
 -10   4  17      826.03      799.51     30.29 o 
  -8   4  17        5.40        3.23      7.30 o 
  -6   4  17      346.47      348.98     16.01 o 
  -4   4  17    20706.06    19618.32    204.34 o 
  -2   4  17     3962.83     4094.83     49.54 o 
   0   4  17        0.06       -1.10      6.71 o 
   2   4  17      633.76      561.43     18.68 o 
   4   4  17     1437.50     1179.12     27.07 o 
   6   4  17       66.96       59.24     11.79 o 
   8   4  17       52.83       43.99     13.15 o 
  10   4  17       79.50       53.77     19.44 o 
  12   4  17       94.24       60.62     17.01 o 
 -15   5  17      395.18      433.38     49.09 o 
 -13   5  17      356.87      318.70     23.50 o 
 -11   5  17        1.19        6.58     11.94 o 
  -9   5  17      178.87      125.11     16.53 o 
  -7   5  17        5.07       -2.80      7.41 o 
  -5   5  17      628.67      687.54     31.44 o 
  -3   5  17      438.93      499.07     18.34 o 
  -1   5  17      672.49      641.51     21.47 o 
   1   5  17        0.76       14.30      8.41 o 
   3   5  17      165.39      133.89     12.21 o 
   5   5  17       45.47       54.12     11.48 o 
   7   5  17       59.32       36.93     13.15 o 
   9   5  17       19.02        8.10     22.60 o 
  11   5  17        7.79       25.73     16.52 o 
 -14   6  17      247.23      293.82     27.24 o 
 -12   6  17       88.97      125.72     21.05 o 
 -10   6  17       87.11       97.18     18.85 o 
  -8   6  17       25.83       29.40      9.05 o 
  -6   6  17      596.62      624.09     20.95 o 
  -4   6  17      655.14      630.89     24.00 o 
  -2   6  17        0.71        3.24      7.81 o 
   0   6  17        4.01        7.82      9.25 o 
   2   6  17      305.49      304.85     15.59 o 
   4   6  17      312.22      273.80     17.75 o 
   6   6  17       61.18       64.28     16.17 o 
   8   6  17      155.04      156.94     22.86 o 
  10   6  17      171.37      200.96     28.21 o 
 -13   7  17      142.46      178.26     38.96 o 
 -11   7  17        2.53       20.04     15.36 o 
  -9   7  17        3.08        3.71     14.28 o 
  -7   7  17      272.25      230.81     14.53 o 
  -5   7  17      128.89      127.99     15.79 o 
  -3   7  17      145.86      149.68     16.43 o 
  -1   7  17        8.50       21.69     10.25 o 
   1   7  17      600.02      589.95     29.65 o 
   3   7  17      433.26      365.94     19.47 o 
   5   7  17      172.20      168.65     24.89 o 
   7   7  17      240.49      197.34     24.05 o 
   9   7  17      377.49      332.78     34.33 o 
  11   7  17        7.50       22.23     21.66 o 
 -12   8  17      163.46      134.59     23.98 o 
 -10   8  17        5.90       22.55     17.04 o 
  -8   8  17        0.08       -3.22      7.54 o 
  -6   8  17     1267.91     1198.69     34.11 o 
  -4   8  17     2351.83     2267.65     72.35 o 
  -2   8  17        5.06       -4.60     12.79 o 
   0   8  17       23.40       17.98     23.01 o 
   2   8  17      174.06      192.55     19.02 o 
   4   8  17      113.24      124.32     20.90 o 
   6   8  17      246.28      208.02     25.20 o 
   8   8  17      275.67      344.60     50.61 o 
  10   8  17      106.39      131.33     31.07 o 
 -11   9  17      208.16      339.39     39.00 o 
  -9   9  17       23.32       48.73     42.41 o 
  -7   9  17      436.65      459.85     51.43 o 
  -5   9  17      468.60      499.49     28.33 o 
  -3   9  17      123.54      147.55     24.39 o 
  -1   9  17        0.46       10.89     14.22 o 
   1   9  17       22.80       31.25     16.26 o 
   3   9  17      179.22      139.50     19.42 o 
   5   9  17       73.57      116.27     22.59 o 
   7   9  17        3.02      -18.82     17.22 o 
 -10  10  17        8.71       62.26     35.68 o 
  -8  10  17       95.89       91.69     20.87 o 
  -6  10  17      475.09      435.70     31.34 o 
  -4  10  17      208.29      246.73     34.24 o 
  -2  10  17      116.92      120.45     25.76 o 
   0  10  17      118.80      119.29     21.54 o 
   2  10  17      468.14      438.31     32.32 o 
   4  10  17       46.77       27.79     21.04 o 
   6  10  17      482.20      699.05     47.26 o 
  -7  11  17       24.69       42.46     15.37 o 
  -5  11  17      183.93      250.57     32.34 o 
  -3  11  17       49.02       58.56     24.04 o 
  -1  11  17       26.07       22.24     26.13 o 
   1  11  17        5.05       28.26     17.24 o 
   3  11  17      768.73      707.91     51.28 o 
   5  11  17      432.78      486.77     60.31 o 
  -4  12  17        2.83       -2.67     17.77 o 
  -2  12  17       16.86       13.32     38.87 o 
   0  12  17       13.76       16.13     16.00 o 
 -16   0  18      444.01      510.74     44.86 o 
 -14   0  18     2162.95     2007.70     80.06 o 
 -12   0  18     1851.11     1683.39     68.90 o 
 -10   0  18      473.79      500.06     24.07 o 
  -8   0  18       10.23       14.12     10.67 o 
  -6   0  18     4823.24     4691.30     98.67 o 
  -4   0  18      555.08      434.85     26.84 o 
  -2   0  18      194.27      159.27     19.85 o 
   0   0  18     3334.74     3558.03     68.17 o 
   2   0  18      201.50      214.65     22.10 o 
   4   0  18      295.74      312.54     28.90 o 
   6   0  18        0.07        3.66     31.49 o 
   8   0  18      273.13      266.60     33.65 o 
  10   0  18      297.46      344.52     33.96 o 
  12   0  18     1654.71     1642.74     98.50 o 
 -17   1  18       23.97       38.96     22.33 o 
 -15   1  18      451.99      434.53     29.71 o 
 -13   1  18       69.58       88.67     17.06 o 
 -11   1  18     1321.57     1302.15     33.68 o 
  -9   1  18      957.67      941.99     22.82 o 
  -7   1  18      275.56      276.08     14.76 o 
  -5   1  18        3.91        5.45      7.39 o 
  -3   1  18      367.41      359.84     17.91 o 
  -1   1  18      249.22      210.55     13.24 o 
   1   1  18     1276.69     1299.90     25.35 o 
   3   1  18      115.90      116.06     11.30 o 
   5   1  18       49.57       79.46     14.26 o 
   7   1  18      562.73      478.18     25.07 o 
   9   1  18      188.05      226.44     20.26 o 
  11   1  18      242.00      246.49     22.24 o 
  13   1  18      294.18      272.87     23.85 o 
 -16   2  18      152.56      145.65     20.40 o 
 -14   2  18     1638.82     1532.98     49.05 o 
 -12   2  18       87.31      100.51     12.66 o 
 -10   2  18      107.41      114.62     14.77 o 
  -8   2  18       75.68       57.06      9.71 o 
  -6   2  18      353.90      369.97     16.44 o 
  -4   2  18       30.69       36.48      8.74 o 
  -2   2  18     4222.84     4109.41     63.99 o 
   0   2  18      219.75      217.36     11.47 o 
   2   2  18       38.46       44.56      9.33 o 
   4   2  18     3778.55     3789.48     48.98 o 
   6   2  18     5646.26     5474.75     92.14 o 
   8   2  18      203.50      165.72     15.67 o 
  10   2  18       28.35       14.56     16.95 o 
  12   2  18      400.86      467.49     28.07 o 
 -17   3  18      863.48      970.30     44.12 o 
 -15   3  18      310.96      333.71     27.21 o 
 -13   3  18       13.05       25.62     10.82 o 
 -11   3  18     1501.59     1353.86     39.16 o 
  -9   3  18        0.97       -8.49      5.34 o 
  -7   3  18      225.90      236.90     14.16 o 
  -5   3  18      321.18      274.94     16.35 o 
  -3   3  18       16.63        5.37      9.37 o 
  -1   3  18     2099.07     2038.16     31.85 o 
   1   3  18       84.84      100.99     10.28 o 
   3   3  18       57.69       59.35     10.06 o 
   5   3  18       49.93       32.55     10.75 o 
   7   3  18       43.47       48.00     11.66 o 
   9   3  18      124.67      132.60     20.51 o 
  11   3  18       47.58       31.20     14.70 o 
 -16   4  18      111.73      150.29     22.88 o 
 -14   4  18       11.50       44.17     11.77 o 
 -12   4  18     1068.03      955.91     34.54 o 
 -10   4  18      191.13      180.53     18.16 o 
  -8   4  18        8.72        1.98      7.56 o 
  -6   4  18      981.43      947.45     30.85 o 
  -4   4  18     3463.86     3350.87     51.72 o 
  -2   4  18     1007.63      967.49     23.28 o 
   0   4  18        0.63        4.90      8.73 o 
   2   4  18      666.20      603.61     19.69 o 
   4   4  18      703.00      572.23     27.12 o 
   6   4  18       34.14       53.82     11.85 o 
   8   4  18      539.09      624.52     27.66 o 
  10   4  18       80.49       85.17     16.84 o 
  12   4  18        3.87       -9.87     13.09 o 
 -15   5  18        8.62        6.32     17.13 o 
 -13   5  18      727.77      725.24     31.47 o 
 -11   5  18       44.88       32.37     13.74 o 
  -9   5  18        1.64       15.60     11.73 o 
  -7   5  18      663.23      602.45     20.50 o 
  -5   5  18      152.54      141.69     12.51 o 
  -3   5  18      732.24      731.01     22.93 o 
  -1   5  18      753.30      716.47     23.26 o 
   1   5  18      158.22      120.60     14.14 o 
   3   5  18       80.39      125.61     12.15 o 
   5   5  18        4.87       -8.10      9.21 o 
   7   5  18       50.54       76.31     13.30 o 
   9   5  18     1035.58     1119.17     54.52 o 
  11   5  18      161.54      228.12     30.49 o 
 -14   6  18       19.48       43.12     15.62 o 
 -12   6  18       62.53       85.20     22.98 o 
 -10   6  18      575.76      501.90     30.18 o 
  -8   6  18      105.76       96.16     10.44 o 
  -6   6  18       37.54       35.94     11.45 o 
  -4   6  18       20.34       24.04      7.25 o 
  -2   6  18      992.35      948.99     38.48 o 
   0   6  18      267.55      266.26     17.24 o 
   2   6  18       18.76        9.63      8.62 o 
   4   6  18      331.89      305.79     18.53 o 
   6   6  18       18.05       23.19     12.93 o 
   8   6  18      316.97      287.06     27.46 o 
  10   6  18      524.57      578.05     41.29 o 
 -13   7  18      617.66      601.44     37.30 o 
 -11   7  18       34.02       49.34     27.12 o 
  -9   7  18      584.42      540.54     48.73 o 
  -7   7  18      778.96      725.22     23.13 o 
  -5   7  18       78.96       41.24     13.26 o 
  -3   7  18       31.25       28.72     12.42 o 
  -1   7  18      309.30      350.81     26.91 o 
   1   7  18       95.84       98.94     15.35 o 
   3   7  18       14.02       19.04     10.59 o 
   5   7  18        0.02        5.12     12.45 o 
   7   7  18       79.19       48.98     22.38 o 
   9   7  18      566.40      531.72     35.25 o 
 -12   8  18      834.67      849.89     42.69 o 
 -10   8  18      396.83      355.56     31.12 o 
  -8   8  18      185.10      166.03     22.54 o 
  -6   8  18     1278.38     1190.63     38.66 o 
  -4   8  18     2305.13     2179.13     66.63 o 
  -2   8  18       13.66       -9.80     11.37 o 
   0   8  18       29.63        7.84     12.35 o 
   2   8  18       83.97       53.38     15.24 o 
   4   8  18       88.45       93.01     17.25 o 
   6   8  18       33.22       46.17     19.76 o 
   8   8  18       90.10      129.14     22.87 o 
 -11   9  18      795.11      980.83    117.91 o 
  -9   9  18       37.77       41.82     22.59 o 
  -7   9  18      375.77      472.43     30.44 o 
  -5   9  18     1122.16     1048.90     57.23 o 
  -3   9  18      153.84      160.12     25.15 o 
  -1   9  18     1204.96     1349.10     58.26 o 
   1   9  18       59.57      115.31     20.47 o 
   3   9  18       68.73       71.16     26.80 o 
   5   9  18      340.26      435.60     33.10 o 
   7   9  18     1049.82     1219.32     50.66 o 
 -10  10  18       16.59       71.54     26.15 o 
  -8  10  18       22.29       22.62     15.88 o 
  -6  10  18      205.41      202.40     28.19 o 
  -4  10  18       11.99       27.82     20.75 o 
  -2  10  18       16.10        9.86     18.98 o 
   0  10  18       35.19       47.26     18.15 o 
   2  10  18       95.27      116.36     22.14 o 
   4  10  18      163.33      117.96     24.15 o 
   6  10  18      183.80      215.03     52.67 o 
  -7  11  18       49.67       57.52     17.66 o 
  -5  11  18       13.17       18.47     20.82 o 
  -3  11  18       78.09       35.84     20.05 o 
  -1  11  18      361.18      384.10     50.78 o 
   1  11  18       31.63       29.58     21.32 o 
   3  11  18      260.79      339.57     42.59 o 
 -17   1  19      100.28      140.77     20.38 o 
 -15   1  19      453.57      436.16     30.38 o 
 -13   1  19       34.68       51.09     14.50 o 
 -11   1  19      138.09      166.25     18.57 o 
  -9   1  19      991.11      932.91     23.45 o 
  -7   1  19      114.49      116.39     11.64 o 
  -5   1  19       56.12       73.60     10.23 o 
  -3   1  19        5.27       -4.12      9.26 o 
  -1   1  19      193.02      215.80     13.79 o 
   1   1  19       60.60       69.24     11.21 o 
   3   1  19      256.30      256.16     16.37 o 
   5   1  19      403.56      414.26     23.32 o 
   7   1  19       15.51       -3.58     11.90 o 
   9   1  19        0.00       17.77     16.91 o 
  11   1  19        5.65        2.89     13.76 o 
 -16   2  19       90.62      128.09     27.03 o 
 -14   2  19       98.48       95.21     14.60 o 
 -12   2  19      522.01      499.30     22.58 o 
 -10   2  19      579.26      566.72     17.55 o 
  -8   2  19      100.39      117.35     12.35 o 
  -6   2  19       19.78       27.51      9.08 o 
  -4   2  19      629.48      605.41     20.96 o 
  -2   2  19      504.50      485.45     18.49 o 
   0   2  19        6.49       -0.39      7.12 o 
   2   2  19      304.65      320.65     20.37 o 
   4   2  19     1579.16     1602.93     41.00 o 
   6   2  19     5404.40     5452.43     77.63 o 
   8   2  19       66.52       68.17     13.26 o 
  10   2  19       66.93       45.26     19.60 o 
  12   2  19      226.49      297.39     24.55 o 
 -15   3  19      364.10      357.29     24.51 o 
 -13   3  19       17.95       18.41     11.05 o 
 -11   3  19      712.76      577.53     27.23 o 
  -9   3  19     1750.69     1728.72     33.74 o 
  -7   3  19     1210.37     1179.34     28.34 o 
  -5   3  19      282.92      272.69     16.34 o 
  -3   3  19       42.83       19.61      6.81 o 
  -1   3  19      407.34      447.17     18.32 o 
   1   3  19      156.41      124.62     12.87 o 
   3   3  19     2521.14     2366.20     58.21 o 
   5   3  19        3.92       -2.12      8.53 o 
   7   3  19        0.50       -0.76      9.74 o 
   9   3  19      647.82      696.16     31.22 o 
  11   3  19       14.21        6.07     14.18 o 
 -16   4  19      158.14      168.93     26.17 o 
 -14   4  19     1208.34     1280.55     36.60 o 
 -12   4  19      113.07      130.41     17.51 o 
 -10   4  19      137.82      154.82     21.87 o 
  -8   4  19      947.65      923.12     29.56 o 
  -6   4  19        5.11        2.09      8.26 o 
  -4   4  19     1199.85     1192.37     29.01 o 
  -2   4  19      607.75      634.20     21.39 o 
   0   4  19      285.62      301.85     16.68 o 
   2   4  19       16.31        6.83     10.47 o 
   4   4  19      109.53      110.47     12.31 o 
   6   4  19      733.73      688.07     25.09 o 
   8   4  19        1.00        7.10     15.15 o 
  10   4  19      476.82      528.78     28.77 o 
 -15   5  19       27.49       24.42     12.92 o 
 -13   5  19       59.86       87.02     16.67 o 
 -11   5  19      739.07      642.99     29.83 o 
  -9   5  19      151.16      156.72     17.70 o 
  -7   5  19      112.09      115.88     11.98 o 
  -5   5  19      680.70      641.96     27.26 o 
  -3   5  19     3688.23     3630.26     56.26 o 
  -1   5  19      348.56      352.32     19.88 o 
   1   5  19       27.57       22.84     10.97 o 
   3   5  19      344.98      348.31     19.70 o 
   5   5  19      422.68      380.61     20.05 o 
   7   5  19       69.00       52.17     14.54 o 
   9   5  19      123.20      116.54     26.28 o 
  11   5  19      224.37      248.15     26.04 o 
 -14   6  19        0.32       40.25     15.89 o 
 -12   6  19      287.70      250.80     26.32 o 
 -10   6  19       49.23       66.96     15.80 o 
  -8   6  19      191.59      177.53     15.85 o 
  -6   6  19     1184.28     1071.67     28.22 o 
  -4   6  19     1806.24     1792.13     41.21 o 
  -2   6  19      320.45      284.11     20.27 o 
   0   6  19      159.62      179.53     17.47 o 
   2   6  19     1949.71     1963.77     41.43 o 
   4   6  19       23.97       32.11     12.29 o 
   6   6  19      139.90      140.32     17.85 o 
   8   6  19       49.93        5.92     45.77 o 
  10   6  19       29.93       40.29     28.99 o 
 -13   7  19       48.81       56.72     27.67 o 
 -11   7  19        9.67       12.45     15.45 o 
  -9   7  19        3.79       12.45     23.07 o 
  -7   7  19      296.16      302.28     37.87 o 
  -5   7  19      360.12      344.95     21.67 o 
  -3   7  19      373.42      396.78     22.00 o 
  -1   7  19        9.95      -17.02     15.62 o 
   1   7  19      361.94      360.75     23.32 o 
   3   7  19       53.18       39.46     14.19 o 
   5   7  19        5.05       11.68     12.70 o 
   7   7  19      164.95      224.40     25.92 o 
   9   7  19        6.55       25.32     17.84 o 
 -12   8  19       18.62       92.44     22.50 o 
 -10   8  19       14.36       16.37     23.23 o 
  -8   8  19      192.53      182.98     14.32 o 
  -6   8  19      127.30      119.23     16.73 o 
  -4   8  19      491.20      437.75     32.48 o 
  -2   8  19        1.19        2.06     12.38 o 
   0   8  19       91.48       88.11     15.70 o 
   2   8  19        2.10       -5.59     12.47 o 
   4   8  19      229.32      278.36     23.55 o 
   6   8  19      420.76      429.48     33.26 o 
   8   8  19      469.13      530.04     42.77 o 
 -11   9  19      364.50      410.27     64.59 o 
  -9   9  19        0.11       54.58     39.65 o 
  -7   9  19      251.49      403.51     43.31 o 
  -5   9  19      112.72       78.18     24.28 o 
  -3   9  19       12.85       59.53     25.60 o 
  -1   9  19      429.85      447.71     37.71 o 
   1   9  19     1549.59     1731.81     86.66 o 
   3   9  19      771.76      783.63     45.55 o 
   5   9  19        6.85        4.98     17.75 o 
   7   9  19      271.42      326.67     31.63 o 
  -8  10  19       70.08      130.67     23.25 o 
  -6  10  19       20.63       11.87     19.58 o 
  -4  10  19     1011.55     1072.39     62.94 o 
  -2  10  19        0.12      -14.52     19.27 o 
   0  10  19       13.61       30.44     21.70 o 
   2  10  19       17.14        5.49     18.56 o 
   4  10  19      429.34      490.15     55.26 o 
  -7  11  19        0.45       -4.30     14.19 o 
  -5  11  19      175.78      191.00     30.21 o 
  -3  11  19      155.18      165.13     32.94 o 
  -1  11  19       17.06      -26.28     17.15 o 
   1  11  19        0.34       37.26     21.89 o 
 -16   0  20      484.89      506.21     46.65 o 
 -14   0  20     1036.87     1044.71     58.22 o 
 -12   0  20        2.45       -2.26      8.31 o 
 -10   0  20       73.71       88.80     15.14 o 
  -8   0  20      825.27      846.17     32.18 o 
  -6   0  20      134.93      155.41     19.57 o 
  -4   0  20      535.47      553.85     75.98 o 
  -2   0  20      267.61      244.43     23.87 o 
   0   0  20     1529.11     1495.45     51.85 o 
   2   0  20      364.90      322.35     23.21 o 
   4   0  20      718.95      828.10     43.84 o 
   6   0  20      548.33      573.27     39.33 o 
   8   0  20     2461.04     2370.07     78.71 o 
  10   0  20     1644.82     1697.85     69.57 o 
  12   0  20       67.49       82.08     25.56 o 
 -15   1  20       59.80       84.47     18.09 o 
 -13   1  20     1123.17     1166.12     31.46 o 
 -11   1  20       15.78       12.16      7.13 o 
  -9   1  20       39.21       24.28      9.69 o 
  -7   1  20      176.75      178.32     13.58 o 
  -5   1  20      517.87      476.67     18.59 o 
  -3   1  20       72.56       74.61     12.39 o 
  -1   1  20      354.02      407.77     20.46 o 
   1   1  20       20.14       29.86     14.05 o 
   3   1  20      374.44      341.04     26.05 o 
   5   1  20     5477.64     5243.04     86.45 o 
   7   1  20      242.04      230.26     20.69 o 
   9   1  20      271.48      352.75     25.12 o 
  11   1  20      327.63      311.91     25.35 o 
 -16   2  20      135.88      144.24     30.99 o 
 -14   2  20       63.07       57.95     10.93 o 
 -12   2  20       30.92       76.64     12.63 o 
 -10   2  20      150.70      126.90     11.44 o 
  -8   2  20      255.97      273.94     15.76 o 
  -6   2  20      104.34      109.59     11.93 o 
  -4   2  20     2996.81     2875.99     47.64 o 
  -2   2  20      377.86      331.99     17.77 o 
   0   2  20      490.97      463.25     18.81 o 
   2   2  20       15.70       12.98     10.12 o 
   4   2  20     1775.57     1624.34     48.97 o 
   6   2  20        0.28       14.29     12.20 o 
   8   2  20      173.46      192.83     20.31 o 
  10   2  20       22.25       -7.65     13.45 o 
  12   2  20       13.57       35.70     15.36 o 
 -15   3  20        8.60       20.08     10.00 o 
 -13   3  20        3.01       13.22     11.32 o 
 -11   3  20        0.35       12.78     13.01 o 
  -9   3  20      119.16      120.91     11.79 o 
  -7   3  20     1230.73     1194.91     28.95 o 
  -5   3  20        1.89        0.79      8.20 o 
  -3   3  20      688.76      699.15     25.42 o 
  -1   3  20      820.29      880.62     24.87 o 
   1   3  20      116.48       58.65     11.19 o 
   3   3  20      742.54      649.69     27.71 o 
   5   3  20       25.39       57.24     20.54 o 
   7   3  20      388.19      443.08     22.52 o 
   9   3  20     1429.05     1500.03     45.07 o 
  11   3  20       14.68        5.79     14.73 o 
 -14   4  20      995.00      949.88     32.22 o 
 -12   4  20       13.38       18.55     12.40 o 
 -10   4  20       38.73       47.14     13.85 o 
  -8   4  20       17.44       11.49      8.85 o 
  -6   4  20      323.76      307.84     16.62 o 
  -4   4  20      277.59      278.10     16.08 o 
  -2   4  20      174.60      181.61     13.94 o 
   0   4  20      241.73      252.56     18.13 o 
   2   4  20        1.85        9.79     10.60 o 
   4   4  20       80.04       82.63     15.38 o 
   6   4  20      247.86      279.87     29.68 o 
   8   4  20       72.94       85.37     17.40 o 
  10   4  20       41.29       48.34     17.06 o 
 -15   5  20     1700.24     1743.70     49.26 o 
 -13   5  20       90.62       90.04     17.18 o 
 -11   5  20       57.04       42.24     14.52 o 
  -9   5  20        2.25        6.93      7.25 o 
  -7   5  20      168.14      178.49     14.19 o 
  -5   5  20      207.45      188.99     14.49 o 
  -3   5  20      428.13      476.54     20.07 o 
  -1   5  20        2.69       11.61     11.15 o 
   1   5  20      466.34      487.37     21.79 o 
   3   5  20       72.02       75.20     15.27 o 
   5   5  20        5.25      -23.87     11.94 o 
   7   5  20      106.00      170.74     27.61 o 
   9   5  20       79.10       26.70     20.76 o 
 -14   6  20       50.52       84.25     20.85 o 
 -12   6  20       96.63      161.27     26.53 o 
 -10   6  20       14.03       27.40     13.82 o 
  -8   6  20      823.38      825.93     24.27 o 
  -6   6  20       10.36        1.45     13.26 o 
  -4   6  20       54.28       75.69     12.00 o 
  -2   6  20        4.76       -0.23     11.18 o 
   0   6  20      704.25      710.16     28.75 o 
   2   6  20       30.53       39.57     12.12 o 
   4   6  20        1.75       30.52     13.48 o 
   6   6  20        0.70       17.30     17.73 o 
   8   6  20      243.64      360.63     75.12 o 
  10   6  20       63.79       58.17     29.05 o 
 -13   7  20        0.78       23.05     27.96 o 
 -11   7  20        8.22       17.95     19.19 o 
  -9   7  20       16.73       17.75     16.13 o 
  -7   7  20      163.48      154.56     13.93 o 
  -5   7  20     1107.65      961.28     31.13 o 
  -3   7  20       10.94       19.88     11.99 o 
  -1   7  20        3.01        6.36     14.49 o 
   1   7  20      307.81      340.14     23.56 o 
   3   7  20       97.60       76.43     17.19 o 
   5   7  20       67.98       70.90     37.49 o 
   7   7  20        4.42       11.82     17.84 o 
   9   7  20       11.63       27.74     21.15 o 
 -12   8  20      719.68      823.10     44.30 o 
 -10   8  20       53.49       95.95     21.64 o 
  -8   8  20        6.22       36.27     26.25 o 
  -6   8  20      465.79      557.51     40.01 o 
  -4   8  20      213.96      196.12     25.05 o 
  -2   8  20      200.53      252.25     27.45 o 
   0   8  20       41.48       35.75     29.80 o 
   2   8  20       58.31      102.81     17.91 o 
   4   8  20      137.29      145.60     20.25 o 
   6   8  20      435.04      541.90     43.28 o 
 -11   9  20       11.89       -3.53     29.84 o 
  -9   9  20       62.36      112.69     44.26 o 
  -7   9  20     1389.47     1486.49     44.28 o 
  -5   9  20       59.29       44.17     22.49 o 
  -3   9  20       92.71       94.71     30.05 o 
  -1   9  20        2.37       14.72     18.40 o 
   1   9  20       34.37       16.16     16.81 o 
   3   9  20        0.93       24.96     14.95 o 
   5   9  20        0.81       24.78     19.16 o 
  -8  10  20      302.54      312.53     27.52 o 
  -6  10  20      684.94      710.08     44.85 o 
  -4  10  20      101.80       57.07     24.98 o 
  -2  10  20       34.16       53.81     23.24 o 
   0  10  20       83.92       66.37     24.16 o 
   2  10  20        4.91       33.70     19.43 o 
   4  10  20      308.42      386.44     42.09 o 
  -5  11  20      819.76      859.88     54.05 o 
  -3  11  20      170.04      203.49     36.63 o 
  -1  11  20        7.78       22.85     25.85 o 
 -15   1  21      186.69      214.04     24.21 o 
 -13   1  21        9.76        7.75      8.97 o 
 -11   1  21      107.96      106.99     10.39 o 
  -9   1  21        0.05       -4.51      7.46 o 
  -7   1  21     1561.92     1616.99     34.91 o 
  -5   1  21       11.34       -3.79      7.51 o 
  -3   1  21      198.97      204.39     16.19 o 
  -1   1  21      341.46      369.25     20.38 o 
   1   1  21       26.99       31.85     11.63 o 
   3   1  21        8.35       17.47     11.79 o 
   5   1  21     1300.00     1277.24     39.30 o 
   7   1  21      193.29      181.87     20.00 o 
   9   1  21      110.40       98.77     18.94 o 
  11   1  21       49.94       22.09     16.27 o 
 -16   2  21      117.09      176.42     22.85 o 
 -14   2  21       66.93       68.43     11.22 o 
 -12   2  21      601.71      558.95     25.24 o 
 -10   2  21        0.01       -8.29     10.23 o 
  -8   2  21       71.22       48.53     10.60 o 
  -6   2  21     1798.52     1713.60     35.89 o 
  -4   2  21     6631.29     6729.67     87.20 o 
  -2   2  21      754.37      728.30     23.24 o 
   0   2  21       14.50        4.59     10.04 o 
   2   2  21       48.40       29.91     11.99 o 
   4   2  21     1317.36     1278.76     44.46 o 
   6   2  21       17.94       10.14     13.03 o 
   8   2  21        0.06       14.42     14.16 o 
  10   2  21       27.61       33.18     23.48 o 
 -15   3  21      246.52      245.01     16.85 o 
 -13   3  21        3.61       15.99     10.73 o 
 -11   3  21      404.81      352.39     23.72 o 
  -9   3  21        5.95       -2.98      8.76 o 
  -7   3  21       28.23       24.22      9.29 o 
  -5   3  21      574.96      632.61     22.60 o 
  -3   3  21      328.21      289.70     18.76 o 
  -1   3  21     1703.78     1709.68     44.47 o 
   1   3  21      119.88       87.21     14.03 o 
   3   3  21        6.89        4.49     15.47 o 
   5   3  21       13.72       19.70     16.71 o 
   7   3  21        4.58       -5.45     18.51 o 
   9   3  21      939.92     1046.96     45.23 o 
  11   3  21      533.64      551.84     31.54 o 
 -14   4  21     1226.78     1304.12     38.07 o 
 -12   4  21      107.70      169.18     31.19 o 
 -10   4  21      764.80      730.61     31.25 o 
  -8   4  21        3.38       -3.30      8.35 o 
  -6   4  21       50.63       25.84     10.37 o 
  -4   4  21      123.33       84.24     11.69 o 
  -2   4  21     2635.86     2659.34     63.15 o 
   0   4  21      383.14      398.43     25.38 o 
   2   4  21      604.62      533.26     25.89 o 
   4   4  21     1996.98     2004.26     49.21 o 
   6   4  21      764.45      694.71     35.80 o 
   8   4  21       62.91      120.38     22.74 o 
  10   4  21      231.99      272.22     27.35 o 
 -13   5  21        0.02        2.47     12.66 o 
 -11   5  21      172.05      140.16     19.06 o 
  -9   5  21        1.26        7.37      8.23 o 
  -7   5  21      360.45      383.49     18.70 o 
  -5   5  21      603.02      636.61     22.99 o 
  -3   5  21      445.32      393.76     36.84 o 
  -1   5  21        9.78       10.86     11.51 o 
   1   5  21       72.74       53.96     20.02 o 
   3   5  21      761.27      804.73     36.39 o 
   5   5  21        0.06        5.85     14.81 o 
   7   5  21        0.10       27.73     20.54 o 
   9   5  21       32.72       45.99     22.32 o 
 -14   6  21       10.51       52.12     30.97 o 
 -12   6  21        2.79       38.86     17.74 o 
 -10   6  21        0.70       -1.60     13.19 o 
  -8   6  21       10.17       13.04      9.31 o 
  -6   6  21      359.35      281.16     20.94 o 
  -4   6  21       37.15       48.46     11.23 o 
  -2   6  21       36.18       31.54     12.23 o 
   0   6  21       19.74       34.22     15.04 o 
   2   6  21       13.80       20.18     11.83 o 
   4   6  21      243.77      250.85     26.43 o 
   6   6  21        0.05       40.00     18.69 o 
   8   6  21      283.65      330.93     72.16 o 
 -13   7  21       42.27       85.58     20.25 o 
 -11   7  21       51.12       96.07     21.21 o 
  -9   7  21       13.47       30.20     24.25 o 
  -7   7  21       68.95       77.05     15.55 o 
  -5   7  21      618.15      575.89     25.74 o 
  -3   7  21        5.04      -12.04     14.26 o 
  -1   7  21        0.00       -2.25     24.56 o 
   1   7  21       91.95       93.97     16.82 o 
   3   7  21      635.44      719.32     43.78 o 
   5   7  21       55.88      122.55     23.61 o 
   7   7  21      276.15      260.43     28.87 o 
 -10   8  21       17.39       61.39     19.93 o 
  -8   8  21      817.29      877.46     31.53 o 
  -6   8  21     1177.69     1149.79     46.14 o 
  -4   8  21        1.45        2.76     20.01 o 
  -2   8  21      465.78      458.40     34.67 o 
   0   8  21       59.25       23.78     16.83 o 
   2   8  21       96.13      162.92     20.34 o 
   4   8  21      118.55      141.33     25.34 o 
   6   8  21     1214.99     1541.91     56.95 o 
  -9   9  21       94.08      118.67     57.61 o 
  -7   9  21      149.27      139.45     20.27 o 
  -5   9  21      106.27      100.43     25.23 o 
  -3   9  21      100.53       79.36     28.33 o 
  -1   9  21      656.43      784.16     47.77 o 
   1   9  21        2.20       15.74     38.21 o 
   3   9  21       12.63        2.71     16.10 o 
   5   9  21        3.91        4.15     20.43 o 
  -6  10  21      366.15      288.41     32.43 o 
  -4  10  21      436.97      412.95     43.32 o 
  -2  10  21        3.81      -19.69     21.36 o 
   0  10  21       40.30       71.55     23.95 o 
   2  10  21        6.92       20.41     19.14 o 
 -14   0  22       20.12       30.73     19.09 o 
 -12   0  22       68.62       80.16     15.89 o 
 -10   0  22      348.00      299.79     22.00 o 
  -8   0  22      853.72      842.80     34.00 o 
  -6   0  22      105.88       88.19     32.22 o 
  -4   0  22     1251.14     1330.10     49.64 o 
  -2   0  22       98.42       87.89     20.09 o 
   0   0  22       54.13       94.92     19.78 o 
   2   0  22       85.17       46.75     18.08 o 
   4   0  22       54.08       49.67     30.54 o 
   6   0  22      956.70      835.05     48.34 o 
   8   0  22      158.67      173.00     29.77 o 
  10   0  22      239.40      275.89     35.66 o 
 -15   1  22      153.79      119.69     21.88 o 
 -13   1  22       65.53       65.83     11.55 o 
 -11   1  22      474.95      487.03     18.30 o 
  -9   1  22       27.83       26.39      9.17 o 
  -7   1  22       28.49       18.77      9.15 o 
  -5   1  22     1164.40     1156.64     29.64 o 
  -3   1  22      505.16      500.01     22.72 o 
  -1   1  22       24.66       21.86     12.50 o 
   1   1  22       29.85       46.12     12.91 o 
   3   1  22      770.18      684.34     42.72 o 
   5   1  22       32.58      -14.04     37.50 o 
   7   1  22        8.98        3.14     12.73 o 
   9   1  22       32.26       38.43     15.71 o 
 -14   2  22      502.90      468.40     31.82 o 
 -12   2  22      402.62      386.75     21.88 o 
 -10   2  22       11.94        6.65      9.12 o 
  -8   2  22     1225.83     1077.59     29.03 o 
  -6   2  22     3140.75     2956.41     50.53 o 
  -4   2  22     5308.45     5395.07     75.45 o 
  -2   2  22     1438.00     1376.09     32.35 o 
   0   2  22       96.63       95.30     19.47 o 
   2   2  22     1010.47      956.76     37.44 o 
   4   2  22        7.47        8.73     14.95 o 
   6   2  22      217.95      223.83     24.55 o 
   8   2  22       93.79       88.62     18.31 o 
  10   2  22       91.89      116.42     20.72 o 
 -15   3  22       28.44       65.65     12.18 o 
 -13   3  22       55.82       58.48     13.31 o 
 -11   3  22       43.94       47.22     17.23 o 
  -9   3  22       47.20       64.68     11.22 o 
  -7   3  22       66.66       76.06     11.89 o 
  -5   3  22       20.31        8.04      9.00 o 
  -3   3  22      261.11      242.07     16.42 o 
  -1   3  22      108.94      103.46     14.82 o 
   1   3  22      393.31      398.84     26.68 o 
   3   3  22      591.86      591.77     27.96 o 
   5   3  22       34.72       24.96     23.31 o 
   7   3  22        7.82        7.36     17.41 o 
   9   3  22      393.19      374.83     27.03 o 
 -14   4  22      658.32      702.53     29.06 o 
 -12   4  22       21.80       38.29     14.60 o 
 -10   4  22        1.65       16.72     13.43 o 
  -8   4  22        0.04        1.70      9.16 o 
  -6   4  22        3.35       10.99      9.43 o 
  -4   4  22      966.99      911.77     30.53 o 
  -2   4  22      456.30      431.84     35.76 o 
   0   4  22        3.42       15.39     14.37 o 
   2   4  22     1058.52     1018.02     34.35 o 
   4   4  22     2610.04     2507.38     65.52 o 
   6   4  22     1427.85     1497.11     51.47 o 
   8   4  22      207.62      263.29     27.56 o 
 -13   5  22       53.95       91.71     17.26 o 
 -11   5  22        0.84      -11.90     12.47 o 
  -9   5  22     1146.92     1114.48     28.45 o 
  -7   5  22      694.39      657.22     23.28 o 
  -5   5  22      123.92      129.98     13.84 o 
  -3   5  22       22.51       30.57     12.69 o 
  -1   5  22       96.69       88.58     17.40 o 
   1   5  22      254.91      232.60     22.63 o 
   3   5  22      118.27      166.60     25.43 o 
   5   5  22     1182.59     1258.92     47.66 o 
   7   5  22      192.48      218.01     31.90 o 
   9   5  22        9.80       13.38     20.22 o 
 -12   6  22       12.92       14.07     15.95 o 
 -10   6  22       91.11      110.57     23.30 o 
  -8   6  22      131.12      129.89     18.33 o 
  -6   6  22      276.34      263.56     17.40 o 
  -4   6  22      393.90      368.97     22.09 o 
  -2   6  22      216.51      209.61     24.81 o 
   0   6  22      242.10      252.35     23.31 o 
   2   6  22       72.50       80.22     16.59 o 
   4   6  22        0.01       -6.18     16.26 o 
   6   6  22       31.47       41.11     23.31 o 
   8   6  22       64.38      111.25     25.99 o 
 -11   7  22      176.27      180.09     24.72 o 
  -9   7  22       21.97       60.70     28.90 o 
  -7   7  22     1981.53     1930.44     41.58 o 
  -5   7  22       22.14       15.30     12.28 o 
  -3   7  22       91.87       88.61     20.58 o 
  -1   7  22       53.82       66.72     21.21 o 
   1   7  22       91.29       96.43     28.17 o 
   3   7  22      119.05      128.15     19.66 o 
   5   7  22       42.14       41.15     20.35 o 
   7   7  22     1271.45     1356.66     63.96 o 
 -10   8  22       75.18       91.45     21.30 o 
  -8   8  22       48.90       35.23     21.96 o 
  -6   8  22        0.00        1.94     16.32 o 
  -4   8  22       20.76       38.95     23.46 o 
  -2   8  22      119.84       92.38     23.24 o 
   0   8  22      478.33      499.62     33.13 o 
   2   8  22       27.70       35.20     15.73 o 
   4   8  22       53.55      109.92     38.05 o 
   6   8  22     2051.63     2541.21     74.65 o 
  -9   9  22      262.49      264.16     35.73 o 
  -7   9  22        4.50       31.71     16.34 o 
  -5   9  22       30.96       73.19     24.61 o 
  -3   9  22        1.51       54.33     26.19 o 
  -1   9  22        7.68       28.49     24.72 o 
   1   9  22      608.86      666.38     72.19 o 
   3   9  22        1.28        1.27     24.53 o 
  -6  10  22      763.23      621.88     43.84 o 
  -4  10  22      558.95      469.90     43.02 o 
  -2  10  22        2.69       57.56     26.50 o 
   0  10  22        6.89       18.83     21.58 o 
 -15   1  23       69.40      101.98     16.30 o 
 -13   1  23      184.77      140.41     16.04 o 
 -11   1  23      479.87      456.16     18.37 o 
  -9   1  23        0.05        0.66      8.07 o 
  -7   1  23       35.13       33.54     10.44 o 
  -5   1  23        4.48        4.25      8.94 o 
  -3   1  23      148.31      149.14     14.11 o 
  -1   1  23      849.31      806.39     28.89 o 
   1   1  23      364.05      379.38     22.66 o 
   3   1  23       78.92       59.56     22.88 o 
   5   1  23       66.70       69.61     18.56 o 
   7   1  23      761.45      798.88     34.88 o 
   9   1  23        6.36       13.47     15.37 o 
 -14   2  23      227.05      274.44     18.14 o 
 -12   2  23       85.11       99.59     15.05 o 
 -10   2  23      334.88      326.96     16.74 o 
  -8   2  23       42.94       32.02     10.59 o 
  -6   2  23     1485.13     1436.07     34.08 o 
  -4   2  23      478.59      543.70     21.93 o 
  -2   2  23       48.60       50.04     10.69 o 
   0   2  23      233.16      224.19     24.46 o 
   2   2  23      240.84      224.88     23.13 o 
   4   2  23      360.42      362.73     56.81 o 
   6   2  23       19.93       41.66     17.72 o 
   8   2  23      293.32      307.26     25.39 o 
 -13   3  23      224.09      190.05     22.64 o 
 -11   3  23       12.89       26.67     13.44 o 
  -9   3  23     1069.99     1071.37     29.34 o 
  -7   3  23        2.32       -7.33      9.04 o 
  -5   3  23     2747.21     2602.63     47.94 o 
  -3   3  23        0.43       -2.71      8.98 o 
  -1   3  23       17.29       38.38     12.67 o 
   1   3  23      451.61      453.88     43.11 o 
   3   3  23      262.84      212.79     32.41 o 
   5   3  23        3.07       21.64     16.63 o 
   7   3  23      370.65      333.24     30.15 o 
   9   3  23       66.03       86.57     19.14 o 
 -14   4  23      174.60      175.87     17.85 o 
 -12   4  23      200.22      223.69     21.99 o 
 -10   4  23       59.02       28.75     13.49 o 
  -8   4  23      211.47      205.93     15.84 o 
  -6   4  23      485.82      512.96     21.90 o 
  -4   4  23        7.87       10.37      8.37 o 
  -2   4  23      158.43      189.93     25.12 o 
   0   4  23      959.05      981.82     38.62 o 
   2   4  23      493.26      540.75     31.09 o 
   4   4  23     2204.49     2246.52     62.75 o 
   6   4  23      214.49      212.60     25.96 o 
   8   4  23      249.36      278.40     29.17 o 
 -13   5  23       51.27       88.30     25.57 o 
 -11   5  23       30.81       49.90     15.64 o 
  -9   5  23      117.59       95.36     12.37 o 
  -7   5  23        0.89       10.19      9.85 o 
  -5   5  23      249.65      257.63     17.58 o 
  -3   5  23      232.96      220.57     18.87 o 
  -1   5  23      483.71      470.83     29.26 o 
   1   5  23        0.08       14.94     17.86 o 
   3   5  23       83.90       41.68     20.51 o 
   5   5  23        0.78       48.01     36.03 o 
   7   5  23       17.72       -5.55     27.75 o 
 -12   6  23       36.11       38.79     28.80 o 
 -10   6  23      105.18      110.48     19.47 o 
  -8   6  23        8.61       10.37     11.40 o 
  -6   6  23      217.79      232.36     17.30 o 
  -4   6  23       40.30       24.58     12.88 o 
  -2   6  23      259.60      213.78     35.01 o 
   0   6  23       31.77       26.73     16.41 o 
   2   6  23        7.63       -7.41     46.14 o 
   4   6  23      115.55      113.33     23.00 o 
   6   6  23      208.70      189.02     32.45 o 
 -11   7  23      115.79      155.65     39.87 o 
  -9   7  23      197.33      316.90     29.25 o 
  -7   7  23       34.92       33.10     11.83 o 
  -5   7  23      138.82       97.49     16.02 o 
  -3   7  23      207.93      224.39     27.18 o 
  -1   7  23     1136.74     1341.89     56.60 o 
   1   7  23      288.12      284.30     33.12 o 
   3   7  23      222.76      248.15     23.91 o 
   5   7  23      400.36      514.38     42.08 o 
 -10   8  23       45.67       40.90     24.66 o 
  -8   8  23        0.18        1.51     22.67 o 
  -6   8  23      266.50      302.22     28.41 o 
  -4   8  23      114.82      113.00     27.95 o 
  -2   8  23        1.27        5.47     18.21 o 
   0   8  23        4.97       -7.91     20.87 o 
   2   8  23       15.86       -2.32     17.89 o 
   4   8  23      608.37      716.40     89.56 o 
  -7   9  23       12.98       17.42     15.10 o 
  -5   9  23       40.03       49.91     23.78 o 
  -3   9  23      157.42      152.36     34.28 o 
  -1   9  23        0.67       64.23     27.55 o 
   1   9  23        2.10       44.20     23.13 o 
 -14   0  24      174.92      135.47     39.20 o 
 -12   0  24     1924.15     1965.85     51.45 o 
 -10   0  24      368.79      424.92     27.43 o 
  -8   0  24       10.43       -5.47     11.74 o 
  -6   0  24     4304.68     4047.13     83.74 o 
  -4   0  24     2868.03     2829.84     79.12 o 
  -2   0  24      286.66      185.83     38.62 o 
   0   0  24        2.91       -7.61     15.60 o 
   2   0  24      322.62      276.96     45.23 o 
   4   0  24        3.26        3.45     28.69 o 
   6   0  24      127.06      127.05     44.55 o 
   8   0  24      145.54      110.99     28.70 o 
 -13   1  24      102.32       66.23     11.87 o 
 -11   1  24      329.97      378.62     18.83 o 
  -9   1  24       78.23       78.53     11.65 o 
  -7   1  24       63.75       62.67     12.24 o 
  -5   1  24      277.87      271.62     17.55 o 
  -3   1  24      137.16      181.25     15.26 o 
  -1   1  24      157.27      148.51     23.50 o 
   1   1  24     1322.27     1263.30     38.21 o 
   3   1  24        8.55       11.99     18.81 o 
   5   1  24      122.91      174.67     43.04 o 
   7   1  24      212.13      272.68     28.43 o 
   9   1  24      467.39      498.51     31.05 o 
 -14   2  24        4.06       29.37     11.03 o 
 -12   2  24        7.44       19.94     11.26 o 
 -10   2  24      195.01      246.37     16.53 o 
  -8   2  24      318.68      317.26     18.47 o 
  -6   2  24      128.63      127.10     13.98 o 
  -4   2  24       69.32       64.83     16.43 o 
  -2   2  24        5.55       -1.97     11.37 o 
   0   2  24        0.51       21.79     12.42 o 
   2   2  24        2.50        7.01     21.56 o 
   4   2  24       99.28      101.53     26.80 o 
   6   2  24      853.55      833.97     52.47 o 
   8   2  24       92.00       88.11     25.13 o 
 -13   3  24       40.23       33.15     11.14 o 
 -11   3  24      543.60      554.90     29.48 o 
  -9   3  24        1.64       -6.99      9.93 o 
  -7   3  24      122.39      134.49     14.02 o 
  -5   3  24     1799.42     1793.67     39.81 o 
  -3   3  24      384.93      389.82     20.10 o 
  -1   3  24       65.56       63.81     14.44 o 
   1   3  24       13.84       11.11     14.95 o 
   3   3  24     1999.68     1904.03     71.62 o 
   5   3  24      372.66      405.60     31.09 o 
   7   3  24       17.17       16.07     17.59 o 
 -12   4  24       97.96       76.80     16.76 o 
 -10   4  24        0.00       11.36     12.57 o 
  -8   4  24        6.21        9.50     10.06 o 
  -6   4  24      190.53      179.79     15.39 o 
  -4   4  24      177.56      143.38     14.78 o 
  -2   4  24      710.77      744.20     29.78 o 
   0   4  24      382.34      483.91     35.56 o 
   2   4  24      318.20      369.04     39.95 o 
   4   4  24     1489.05     1530.88     52.99 o 
   6   4  24        0.83       -3.08     23.93 o 
   8   4  24      189.93      238.35     33.15 o 
 -13   5  24       26.09       53.41     15.13 o 
 -11   5  24      184.62      156.13     20.74 o 
  -9   5  24      323.32      317.84     18.20 o 
  -7   5  24        3.20       29.07     11.00 o 
  -5   5  24      109.64       97.06     12.90 o 
  -3   5  24      522.32      425.38     24.41 o 
  -1   5  24      480.96      539.72     31.51 o 
   1   5  24       17.00        5.10     14.68 o 
   3   5  24      114.87       57.88     29.96 o 
   5   5  24        8.93      -36.71     19.31 o 
   7   5  24      125.23      147.38     29.82 o 
 -12   6  24      142.61      143.42     23.76 o 
 -10   6  24       13.65       28.17     14.90 o 
  -8   6  24      106.08      111.56     17.42 o 
  -6   6  24      753.97      757.18     26.56 o 
  -4   6  24       49.13       46.57     19.75 o 
  -2   6  24      378.27      482.43     30.55 o 
   0   6  24        1.71       -2.59     20.05 o 
   2   6  24       36.31       77.94     24.12 o 
   4   6  24      170.00      185.64     36.41 o 
   6   6  24      302.92      272.50     35.93 o 
  -9   7  24      318.64      398.07     19.67 o 
  -7   7  24      308.41      417.48     25.82 o 
  -5   7  24        3.96      -15.10     12.05 o 
  -3   7  24       55.02       62.03     23.53 o 
  -1   7  24     1347.25     1459.90     60.07 o 
   1   7  24      150.24      164.04     30.09 o 
   3   7  24        1.60       11.18     26.25 o 
   5   7  24       57.72       99.16     23.96 o 
  -8   8  24      261.88      257.04     22.64 o 
  -6   8  24       68.67       61.44     19.94 o 
  -4   8  24       13.36       64.63     25.51 o 
  -2   8  24       31.87       11.87     18.25 o 
   0   8  24        7.13       37.95     39.89 o 
   2   8  24      478.83      651.88     63.81 o 
  -5   9  24        8.44       30.86     20.85 o 
  -3   9  24        7.60       21.60     23.25 o 
  -1   9  24      333.81      482.79     52.25 o 
 -13   1  25       52.90       76.56     12.55 o 
 -11   1  25      125.01      114.65     12.49 o 
  -9   1  25      545.94      508.00     20.99 o 
  -7   1  25      771.37      768.99     26.40 o 
  -5   1  25      279.51      311.64     23.87 o 
  -3   1  25       95.72      109.69     13.81 o 
  -1   1  25      265.74      243.19     19.83 o 
   1   1  25      343.53      353.06     51.41 o 
   3   1  25        0.07       -8.64     19.66 o 
   5   1  25       76.95       61.37     26.62 o 
   7   1  25      740.77      922.48     44.46 o 
 -14   2  25      154.03      181.33     20.45 o 
 -12   2  25      540.33      527.63     34.86 o 
 -10   2  25      105.81      115.93     12.92 o 
  -8   2  25       13.40        4.51      9.88 o 
  -6   2  25       14.61       16.86     10.67 o 
  -4   2  25      703.33      781.46     26.88 o 
  -2   2  25       62.13       43.44     13.62 o 
   0   2  25       16.49       15.29     12.23 o 
   2   2  25      228.15      183.12     23.09 o 
   4   2  25       70.26       59.25     24.79 o 
   6   2  25      216.16      257.77     27.31 o 
   8   2  25        3.06      -13.64     36.19 o 
 -13   3  25       10.54       33.38     11.71 o 
 -11   3  25       25.74       39.87     16.56 o 
  -9   3  25      157.74      135.04     14.66 o 
  -7   3  25        0.31        9.00      9.59 o 
  -5   3  25       50.75       70.83     12.93 o 
  -3   3  25      557.93      573.83     27.26 o 
  -1   3  25       13.31       11.99     12.42 o 
   1   3  25        0.03        5.68     17.51 o 
   3   3  25      937.39      958.81     53.94 o 
   5   3  25     1470.40     1491.40     83.73 o 
   7   3  25      355.68      398.53     39.54 o 
 -12   4  25       12.08       40.81     15.60 o 
 -10   4  25       99.94       82.37     12.33 o 
  -8   4  25       62.21       90.60     13.76 o 
  -6   4  25       67.50       95.15     13.88 o 
  -4   4  25      314.71      346.52     32.55 o 
  -2   4  25        2.29        9.20     14.90 o 
   0   4  25      388.89      530.29     32.50 o 
   2   4  25      112.59      181.99     39.28 o 
   4   4  25       54.90       28.50     25.02 o 
   6   4  25        0.22      -11.69     22.24 o 
 -11   5  25      194.83      175.82     21.96 o 
  -9   5  25      126.56      142.98     14.69 o 
  -7   5  25      483.89      525.39     23.43 o 
  -5   5  25       89.68       56.66     14.64 o 
  -3   5  25      191.35      207.30     20.01 o 
  -1   5  25       65.54       28.07     19.71 o 
   1   5  25       80.97       55.54     19.72 o 
   3   5  25      135.66      128.54     40.27 o 
   5   5  25       71.93      -23.57     33.75 o 
 -10   6  25      101.50      112.74     25.41 o 
  -8   6  25      274.98      285.39     18.70 o 
  -6   6  25        3.80        0.73     12.12 o 
  -4   6  25      289.15      324.77     28.29 o 
  -2   6  25        1.97        1.24     15.89 o 
   0   6  25        2.12        1.26     18.80 o 
   2   6  25      357.71      308.75     35.55 o 
   4   6  25       30.43       32.31     23.06 o 
  -9   7  25       12.39       31.41     15.58 o 
  -7   7  25      144.54      180.54     18.78 o 
  -5   7  25        3.89       -9.46     12.49 o 
  -3   7  25       64.20       71.62     42.19 o 
  -1   7  25       99.21       75.27     24.80 o 
   1   7  25      293.28      252.20     32.93 o 
   3   7  25        6.64       -9.84     21.97 o 
  -6   8  25       75.74      100.33     40.51 o 
  -4   8  25       15.97       42.00     25.10 o 
  -2   8  25        0.13       22.55     19.49 o 
   0   8  25       13.41       42.66     22.47 o 
   2   8  25       34.19        1.13     27.24 o 
 -12   0  26      267.72      239.18     20.87 o 
 -10   0  26      338.32      302.35     25.91 o 
  -8   0  26     1606.62     1390.22     47.59 o 
  -6   0  26    13856.25    13463.03    207.02 o 
  -4   0  26      983.26     1016.10     47.75 o 
  -2   0  26        4.14       25.85     18.04 o 
   0   0  26      537.08      569.29     40.22 o 
   2   0  26      715.21      660.49     63.12 o 
   4   0  26       33.28       16.93     35.13 o 
   6   0  26        0.93      -44.51     29.48 o 
 -13   1  26       85.04       79.70     12.03 o 
 -11   1  26        5.76       15.56      9.49 o 
  -9   1  26       24.32       14.39      9.65 o 
  -7   1  26      298.90      350.12     20.55 o 
  -5   1  26       94.00       75.73     13.40 o 
  -3   1  26      172.43      165.98     16.02 o 
  -1   1  26       19.13       23.55     13.29 o 
   1   1  26      527.81      502.71     32.59 o 
   3   1  26       51.46       53.41     39.22 o 
   5   1  26       66.58       91.24     28.25 o 
   7   1  26      201.69      241.03     37.91 o 
 -12   2  26       29.52       46.11     12.71 o 
 -10   2  26       10.76        9.98      8.91 o 
  -8   2  26        7.36       10.47     10.63 o 
  -6   2  26      153.65      185.29     16.51 o 
  -4   2  26       39.57       50.09     12.19 o 
  -2   2  26        1.78        8.20     13.69 o 
   0   2  26      136.03      138.05     18.33 o 
   2   2  26        0.51      -20.07     19.75 o 
   4   2  26      225.85      174.28     32.37 o 
   6   2  26       76.81       34.89     24.56 o 
 -11   3  26      394.05      393.57     18.24 o 
  -9   3  26       54.23       45.59     12.26 o 
  -7   3  26      634.47      641.06     25.27 o 
  -5   3  26      133.54      147.05     15.52 o 
  -3   3  26       10.94       29.09     13.01 o 
  -1   3  26      149.10      169.62     20.95 o 
   1   3  26      222.12      213.75     24.90 o 
   3   3  26      214.70      274.66     35.10 o 
   5   3  26      349.44      377.62     40.21 o 
 -12   4  26       50.11       93.22     16.11 o 
 -10   4  26       14.20       22.27     10.35 o 
  -8   4  26       14.42       10.41     11.10 o 
  -6   4  26        6.39        1.87     10.59 o 
  -4   4  26      631.78      610.16     28.23 o 
  -2   4  26      310.94      302.42     22.67 o 
   0   4  26       88.25      111.41     20.97 o 
   2   4  26       64.65       76.84     20.83 o 
   4   4  26      207.11      195.07     35.18 o 
   6   4  26      201.50      209.26     27.60 o 
 -11   5  26       59.79       85.84     18.98 o 
  -9   5  26      184.95      208.21     16.69 o 
  -7   5  26       92.24      129.44     22.05 o 
  -5   5  26        0.38        2.98     13.20 o 
  -3   5  26      285.82      314.19     23.41 o 
  -1   5  26        5.29      -10.06     19.24 o 
   1   5  26       52.47       15.39     19.15 o 
   3   5  26       55.31       47.50     43.80 o 
   5   5  26       59.64      104.25     26.92 o 
 -10   6  26      169.59      245.24     31.41 o 
  -8   6  26       56.81       68.73     23.88 o 
  -6   6  26       39.80       27.21     14.89 o 
  -4   6  26      561.64      556.14     28.58 o 
  -2   6  26      381.32      426.39     30.72 o 
   0   6  26       14.39       31.37     21.81 o 
   2   6  26      538.89      525.14     43.08 o 
   4   6  26     6276.40     7091.10    243.29 o 
  -7   7  26      182.60      190.78     19.17 o 
  -5   7  26      602.18      541.21     32.50 o 
  -3   7  26       19.98       36.63     20.92 o 
  -1   7  26       46.35       40.02     22.23 o 
   1   7  26      117.96       71.29     26.93 o 
  -4   8  26       42.52       -4.76     22.08 o 
  -2   8  26      112.12      144.99     31.36 o 
 -11   1  27      603.05      623.76     22.97 o 
  -9   1  27       63.80       70.52     11.85 o 
  -7   1  27      768.13      771.41     28.01 o 
  -5   1  27      151.60      166.06     26.30 o 
  -3   1  27      691.77      704.65     30.01 o 
  -1   1  27       44.27       32.67     14.84 o 
   1   1  27      363.82      330.29     29.21 o 
   3   1  27      361.27      396.82     40.62 o 
   5   1  27       33.26        6.42     25.67 o 
 -12   2  27       70.64      131.90     19.14 o 
 -10   2  27      189.76      180.38     15.41 o 
  -8   2  27      245.45      292.75     19.73 o 
  -6   2  27       17.81       14.44     16.67 o 
  -4   2  27       14.43       13.37     10.94 o 
  -2   2  27        4.36       -8.67     14.52 o 
   0   2  27       30.11        9.05     15.82 o 
   2   2  27       16.13      -17.54     20.44 o 
   4   2  27      413.92      342.59     51.35 o 
   6   2  27       72.70       79.95     31.36 o 
 -11   3  27      337.32      361.24     16.98 o 
  -9   3  27        8.25        1.36     11.08 o 
  -7   3  27       84.91       79.64     15.54 o 
  -5   3  27        6.79       15.62     11.26 o 
  -3   3  27       49.37       64.49     21.02 o 
  -1   3  27       47.74       54.92     16.43 o 
   1   3  27      114.66      101.82     21.94 o 
   3   3  27       24.59       14.19     24.85 o 
   5   3  27       38.94       30.30     23.95 o 
 -10   4  27       48.79       36.79     11.37 o 
  -8   4  27       51.20       37.56     20.09 o 
  -6   4  27       83.25       86.16     14.55 o 
  -4   4  27        8.97       14.49     13.33 o 
  -2   4  27      201.27      231.25     24.29 o 
   0   4  27        0.60        5.65     17.08 o 
   2   4  27       61.09       50.39     21.96 o 
   4   4  27        0.06       25.62     24.24 o 
  -9   5  27      596.28      600.76     32.51 o 
  -7   5  27        5.31       -0.40     11.55 o 
  -5   5  27      242.64      264.95     22.53 o 
  -3   5  27      215.24      218.81     22.00 o 
  -1   5  27      405.35      522.46     48.02 o 
   1   5  27      748.78      753.37     40.45 o 
   3   5  27      264.09      231.76     51.80 o 
  -8   6  27        0.07        6.25     11.99 o 
  -6   6  27       72.09       64.75     16.44 o 
  -4   6  27        7.84        8.85     14.12 o 
  -2   6  27       29.06       19.05     16.89 o 
   0   6  27       12.33       18.90     20.93 o 
   2   6  27      380.89      346.37     37.39 o 
  -5   7  27       65.03       73.30     18.74 o 
  -3   7  27        0.00      -14.04     17.78 o 
  -1   7  27       44.35      -22.50     18.59 o 
 -10   0  28      358.89      375.12     28.28 o 
  -8   0  28       89.62       73.32     22.64 o 
  -6   0  28      745.90      761.60     37.62 o 
  -4   0  28      311.55      351.29     27.88 o 
  -2   0  28        3.54       -9.08     17.06 o 
   0   0  28      202.51      174.02     39.63 o 
   2   0  28        0.13      -25.02     29.61 o 
   4   0  28       68.93       12.22     35.73 o 
 -11   1  28        7.66       21.56      9.01 o 
  -9   1  28        2.23       13.18      9.54 o 
  -7   1  28      282.43      271.98     23.77 o 
  -5   1  28      775.67      765.60     29.60 o 
  -3   1  28        8.00       37.23     24.13 o 
  -1   1  28       34.49       37.90     15.06 o 
   1   1  28        7.65       19.23     24.69 o 
   3   1  28       66.34       61.73     27.67 o 
   5   1  28       58.53       44.35     27.92 o 
 -10   2  28        0.07       19.97      9.65 o 
  -8   2  28        1.89        1.61     10.73 o 
  -6   2  28     1109.53     1121.20     33.75 o 
  -4   2  28     1355.96     1443.49     51.72 o 
  -2   2  28      130.78      156.77     25.15 o 
   0   2  28       64.64       73.29     20.70 o 
   2   2  28      521.75      518.44     44.81 o 
   4   2  28       43.23       53.42     27.08 o 
  -9   3  28       38.84       38.20     12.04 o 
  -7   3  28        5.27       14.05     10.77 o 
  -5   3  28       25.70       11.33     14.11 o 
  -3   3  28      247.73      225.64     27.70 o 
  -1   3  28       32.48       29.88     24.36 o 
   1   3  28      348.14      310.98     36.83 o 
   3   3  28      170.49      135.24     31.56 o 
 -10   4  28       47.23       64.89     12.57 o 
  -8   4  28       93.47       91.49     14.22 o 
  -6   4  28        1.13        5.61     13.03 o 
  -4   4  28      267.67      274.75     23.12 o 
  -2   4  28       20.75       10.63     17.14 o 
   0   4  28        0.79        4.99     16.94 o 
   2   4  28      135.17      126.55     30.64 o 
  -7   5  28        0.38       15.33     12.54 o 
  -5   5  28       30.00       24.52     14.78 o 
  -3   5  28      787.58      987.18     37.62 o 
  -1   5  28        0.78      -10.67     16.27 o 
   1   5  28      181.19      251.49     35.77 o 
  -6   6  28        7.58       29.04     14.37 o 
  -4   6  28      161.67      204.80     23.10 o 
  -2   6  28       49.39       39.86     18.44 o 
   0   6  28      795.52      955.89     52.06 o 
  -9   1  29       16.22        9.85     10.91 o 
  -7   1  29      382.50      351.09     20.40 o 
  -5   1  29      138.07      136.75     16.77 o 
  -3   1  29        0.44      -12.60     13.45 o 
  -1   1  29      710.38      753.07     33.21 o 
   1   1  29      274.98      233.99     35.96 o 
   3   1  29      184.56      174.15     35.70 o 
 -10   2  29       11.39       26.23      9.97 o 
  -8   2  29      932.40      882.74     46.64 o 
  -6   2  29     1977.37     1964.52     45.80 o 
  -4   2  29        4.37       -2.07     12.10 o 
  -2   2  29      353.58      417.47     27.41 o 
   0   2  29       90.60       76.71     20.58 o 
   2   2  29       11.55      -19.80     22.27 o 
  -9   3  29      770.30      835.50     29.46 o 
  -7   3  29       34.56       41.89     13.00 o 
  -5   3  29      217.37      217.38     21.73 o 
  -3   3  29       86.48      120.35     20.44 o 
  -1   3  29        7.16       -7.23     16.72 o 
   1   3  29      217.23      243.09     28.44 o 
  -8   4  29      174.22      209.37     18.89 o 
  -6   4  29       27.06       31.03     14.17 o 
  -4   4  29       62.19       56.47     16.34 o 
  -2   4  29       21.47       23.82     32.89 o 
   0   4  29        0.29       25.49     18.55 o 
  -5   5  29       35.48       33.48     15.69 o 
  -3   5  29      144.04      221.57     25.65 o 
  -1   5  29       56.94       57.46     22.86 o 
  -8   0  30      127.59      109.34     38.57 o 
  -6   0  30      311.28      269.94     26.62 o 
  -4   0  30      158.72      214.94     30.46 o 
  -2   0  30       48.77       83.60     26.02 o 
   0   0  30       67.79       27.60     36.37 o 
   2   0  30        9.93       13.85     39.69 o 
  -9   1  30      525.38      524.37     23.03 o 
  -7   1  30      109.90      123.50     14.75 o 
  -5   1  30       32.43       18.92     13.44 o 
  -3   1  30      160.71      182.37     20.81 o 
  -1   1  30      163.81      162.42     22.05 o 
   1   1  30      248.14      259.47     36.91 o 
  -8   2  30     1140.81     1096.08     32.13 o 
  -6   2  30      106.18      154.05     18.96 o 
  -4   2  30       69.43       46.36     15.59 o 
  -2   2  30       57.73       68.27     16.37 o 
   0   2  30       12.24       -8.05     15.16 o 
  -7   3  30      561.24      571.04     28.91 o 
  -5   3  30       19.43        8.94     13.09 o 
  -3   3  30      331.79      330.99     25.70 o 
  -1   3  30       68.04       55.93     21.54 o 
  -4   4  30      159.65      151.79     34.38 o 
  -2   4  30       55.20       55.85     18.48 o 
  -5   1  31       27.90       48.68     16.32 o 
  -3   1  31      137.00      144.41     37.35 o 
  -1   1  31        0.96       -2.11     13.80 o 
  -4   2  31        0.00       11.49     14.48 o 
  -2   2  31        6.54       13.11     20.38 o 
                                                 
